# Supplementary material for: High-entropy engineering of the crystal and electronic structures in a Dirac material
Source: Nat Commun. 2024 Apr 26;15:3532. doi: 10.1038/s41467-024-47781-9 (PMC11053097; doi:10.1038/s41467-024-47781-9)
Supplement: Supplementary file 3 — Source Data [file 41467_2024_47781_MOESM3_ESM.xlsx]

## Sheet: Fig. 3(a)
angle (degree)	SHG intensity (x)	SHG intensity (y)
0	4.426	2.608
4	4.381	2.682
8	3.755	2.846
12	3.01	3.457
16	2.19	4.336
20	1.743	5.081
24	1.565	6.214
28	1.55	6.944
32	1.803	7.57
36	2.384	8.747
40	3.114	9.418
44	3.74	9.894
48	4.604	10.088
52	5.379	10.416
56	6.11	10.312
60	6.542	10.148
64	7.063	9.567
68	7.391	9.418
72	7.063	8.315
76	6.974	7.585
80	6.214	6.899
84	5.677	5.96
88	5.037	4.813
92	3.994	3.964
96	3.308	3.845
100	2.742	3.129
104	2.235	3.025
108	2.176	2.682
112	2.459	2.444
116	3.144	2.503
120	3.859	2.429
124	4.783	2.846
128	5.737	2.503
132	7.004	2.608
136	8.017	2.727
140	9.239	2.712
144	10.341	2.801
148	10.789	2.801
152	11.086	2.608
156	11.459	2.518
160	11.072	2.34
164	10.222	2.161
168	9.567	2.295
172	8.389	2.22
176	7.302	2.429
180	5.975	2.623
184	4.903	3.234
188	3.651	3.576
192	2.787	4.545
196	1.922	5.141
200	1.535	6.11
204	1.207	6.825
208	1.445	8.047
212	1.818	8.822
216	2.354	9.06
220	3.293	10.088
224	4.202	10.401
228	5.007	11.191
232	5.841	11.176
236	6.631	11.191
240	7.108	10.878
244	7.48	10.178
248	7.808	9.477
252	7.927	8.494
256	7.555	7.749
260	6.929	6.974
264	6.035	5.946
268	5.23	5.275
272	4.277	4.798
276	3.397	3.845
280	2.608	3.457
284	2.19	3.129
288	1.937	2.787
292	2.071	2.354
296	2.548	2.399
300	3.561	2.742
304	4.843	2.801
308	5.841	3.01
312	7.153	2.891
316	8.464	2.608
320	9.85	2.548
324	10.669	2.429
328	11.086	2.414
332	11.683	2.205
336	11.757	2.176
340	11.534	1.937
344	10.52	1.803
348	9.671	1.907
352	8.255	1.833
356	7.153	1.922
360	5.767	2.205

## Sheet: Fig. 5(a)
	rho_xx (Ohm m)							rho_xy (Ohm cm)
B (T)	1.7 K	5 K	10 K	15 K	20 K	30 K	50 K	1.7 K	5 K	10 K	15 K	20 K	30 K	50 K
35	49.7699	51.5052	51.6195	51.7097	52.2621	53.4058	56.0454	2.50064	2.50707	2.55046	2.55968	2.57874	2.61688	2.68242
34.99	49.7613	51.4939	51.6153	51.7007	52.2565	53.4002	56.0402	2.50134	2.50643	2.55088	2.5593	2.57831	2.61667	2.6829
34.98	49.7504	51.4817	51.6092	51.6937	52.2503	53.3948	56.0346	2.50157	2.50682	2.55054	2.55776	2.57772	2.61628	2.68263
34.97	49.7407	51.4677	51.6034	51.6857	52.2436	53.3898	56.0288	2.50222	2.50725	2.55058	2.55749	2.57737	2.6159	2.68211
34.96	49.7295	51.4566	51.5958	51.6768	52.2354	53.3838	56.0227	2.50088	2.50672	2.55017	2.55652	2.57685	2.61527	2.68094
34.95	49.7198	51.4435	51.5872	51.6681	52.2289	53.3784	56.0167	2.50096	2.50713	2.54974	2.55667	2.57724	2.61447	2.67964
34.94	49.7085	51.4316	51.5772	51.6586	52.222	53.3731	56.0107	2.49974	2.50675	2.5494	2.5572	2.57721	2.61453	2.67872
34.93	49.6991	51.4206	51.5675	51.6501	52.2138	53.3668	56.0041	2.49967	2.50805	2.5492	2.55727	2.57686	2.61438	2.6778
34.92	49.6904	51.4096	51.5571	51.6407	52.2068	53.3611	55.998	2.49883	2.50754	2.5495	2.55774	2.57655	2.61513	2.67731
34.91	49.6763	51.3983	51.5461	51.6312	52.1994	53.3555	55.9916	2.49912	2.5089	2.54961	2.55734	2.57635	2.61513	2.67625
34.9	49.6629	51.3882	51.5352	51.6215	52.1909	53.3496	55.9846	2.49847	2.50899	2.5498	2.55762	2.57644	2.61476	2.67576
34.89	49.6534	51.376	51.5234	51.6116	52.1819	53.3429	55.978	2.49814	2.51023	2.54987	2.55662	2.57705	2.61433	2.67495
34.88	49.6427	51.3668	51.5121	51.6027	52.1741	53.3359	55.9713	2.49812	2.5098	2.54968	2.55661	2.57768	2.61382	2.67467
34.87	49.6306	51.3544	51.5009	51.5931	52.1671	53.3291	55.9645	2.49766	2.509	2.54978	2.55543	2.57849	2.61379	2.67415
34.86	49.6177	51.3424	51.49	51.584	52.1583	53.3232	55.9582	2.49832	2.50897	2.54994	2.55576	2.57896	2.61305	2.67313
34.85	49.605	51.3295	51.4781	51.5732	52.1495	53.3166	55.9508	2.49833	2.50758	2.55113	2.55512	2.57911	2.61265	2.67266
34.84	49.5949	51.3166	51.4676	51.5643	52.141	53.3111	55.9441	2.49907	2.50763	2.55162	2.55495	2.57897	2.61202	2.67171
34.83	49.585	51.3024	51.4565	51.5544	52.133	53.3037	55.9358	2.49877	2.50659	2.552	2.55513	2.57871	2.61104	2.6708
34.82	49.5762	51.2882	51.4459	51.5452	52.1236	53.2969	55.93	2.4986	2.50725	2.55257	2.55505	2.57801	2.6105	2.67028
34.81	49.5614	51.2714	51.434	51.5357	52.117	53.2905	55.9224	2.49876	2.50706	2.5528	2.5552	2.57848	2.6099	2.67037
34.8	49.5487	51.258	51.4227	51.526	52.1085	53.2849	55.9156	2.49824	2.50756	2.55374	2.5541	2.57809	2.6093	2.66984
34.79	49.5388	51.2409	51.4124	51.5174	52.1021	53.2788	55.9091	2.49856	2.50829	2.55383	2.55389	2.57785	2.60851	2.66926
34.78	49.5261	51.2298	51.4011	51.5076	52.0934	53.2712	55.9019	2.49754	2.50778	2.55403	2.55313	2.57765	2.6078	2.66862
34.77	49.5163	51.2167	51.3904	51.4979	52.0854	53.2642	55.895	2.49746	2.50865	2.5533	2.55319	2.57695	2.60714	2.66756
34.76	49.5047	51.2062	51.3794	51.4888	52.077	53.2588	55.8874	2.49659	2.50699	2.55329	2.55304	2.57652	2.60745	2.66728
34.75	49.4928	51.1956	51.3684	51.4792	52.069	53.2513	55.8799	2.49573	2.50698	2.55314	2.55323	2.5758	2.60673	2.66596
34.74	49.4811	51.1854	51.3585	51.4698	52.0612	53.2448	55.8744	2.49454	2.50638	2.55329	2.55391	2.5752	2.60713	2.66579
34.73	49.4703	51.1754	51.3475	51.4589	52.0534	53.2386	55.8665	2.49366	2.50726	2.55345	2.55468	2.5751	2.6079	2.66474
34.72	49.4588	51.1639	51.3351	51.4494	52.045	53.2325	55.86	2.49308	2.50731	2.55284	2.55616	2.5743	2.60859	2.66455
34.71	49.446	51.1504	51.3249	51.4401	52.038	53.2257	55.8528	2.49312	2.50749	2.55232	2.55696	2.57442	2.6091	2.66384
34.7	49.4332	51.1374	51.3138	51.4304	52.0295	53.2187	55.8459	2.49346	2.50689	2.55112	2.55789	2.5745	2.60889	2.66346
34.69	49.4229	51.1223	51.3035	51.4215	52.0219	53.2119	55.8387	2.49417	2.50619	2.5506	2.5579	2.57464	2.60861	2.66333
34.68	49.4119	51.108	51.2931	51.4118	52.0124	53.2045	55.8314	2.49472	2.505	2.54945	2.55748	2.57506	2.60837	2.66271
34.67	49.4008	51.0939	51.2821	51.4026	52.0043	53.1969	55.8237	2.4951	2.50354	2.55009	2.55644	2.57541	2.60813	2.66286
34.66	49.3897	51.0796	51.2713	51.3928	51.9954	53.1897	55.817	2.49503	2.50271	2.5497	2.55594	2.57505	2.60786	2.66182
34.65	49.3775	51.067	51.2597	51.3833	51.9863	53.1822	55.809	2.49521	2.50112	2.55064	2.55509	2.57428	2.60748	2.66113
34.64	49.3669	51.0547	51.2491	51.3726	51.9768	53.1749	55.8026	2.49518	2.50097	2.55127	2.55427	2.57356	2.60681	2.66006
34.63	49.3549	51.0406	51.2375	51.3609	51.9681	53.1676	55.7955	2.49531	2.5007	2.55108	2.55421	2.57249	2.60586	2.65951
34.62	49.3443	51.0307	51.2257	51.3521	51.9592	53.1607	55.7893	2.49488	2.50142	2.55111	2.55337	2.57184	2.60479	2.65901
34.61	49.3306	51.0195	51.2155	51.3439	51.9527	53.1536	55.782	2.49448	2.50161	2.55104	2.55394	2.57103	2.60332	2.65875
34.6	49.318	51.0089	51.2036	51.3335	51.9443	53.1461	55.775	2.49372	2.50354	2.55162	2.55443	2.57215	2.60184	2.65853
34.59	49.3066	50.9985	51.1941	51.3253	51.9366	53.1395	55.7674	2.4928	2.50501	2.55179	2.55479	2.57181	2.60094	2.65724
34.58	49.2958	50.9876	51.1836	51.3161	51.927	53.1339	55.7604	2.49243	2.5062	2.55316	2.55512	2.57316	2.60036	2.65705
34.57	49.2845	50.9762	51.1722	51.3064	51.9198	53.1256	55.7511	2.49091	2.50701	2.55322	2.55466	2.57344	2.60031	2.65534
34.56	49.2735	50.9632	51.1619	51.2968	51.9114	53.1189	55.7433	2.49053	2.50666	2.55379	2.55478	2.57375	2.60077	2.65487
34.55	49.2602	50.9526	51.1504	51.2873	51.903	53.1118	55.7358	2.48988	2.50669	2.55431	2.55493	2.57396	2.59994	2.65334
34.54	49.25	50.94	51.1405	51.277	51.8949	53.1055	55.7291	2.49009	2.5058	2.554	2.55524	2.57321	2.59905	2.65322
34.53	49.2381	50.9243	51.1306	51.2678	51.8869	53.0985	55.7213	2.4906	2.50545	2.55458	2.55492	2.57335	2.59879	2.65216
34.52	49.229	50.9097	51.1195	51.2586	51.8766	53.0918	55.7139	2.49086	2.505	2.55409	2.55425	2.57142	2.59821	2.6518
34.51	49.2172	50.8936	51.1104	51.2502	51.8696	53.0846	55.7061	2.49181	2.50467	2.55488	2.55362	2.57105	2.59824	2.65155
34.5	49.2064	50.8788	51.0987	51.2403	51.8598	53.0777	55.6993	2.49184	2.50364	2.55341	2.55268	2.56993	2.59823	2.65013
34.49	49.1934	50.8654	51.0889	51.2315	51.8511	53.0707	55.6911	2.49276	2.50366	2.5537	2.5525	2.5701	2.59822	2.64928
34.48	49.1826	50.8531	51.0789	51.2219	51.8431	53.0634	55.6836	2.49179	2.50342	2.55258	2.55206	2.56927	2.59768	2.64718
34.47	49.1714	50.8418	51.0682	51.2111	51.8355	53.0557	55.6747	2.49206	2.50358	2.55251	2.55234	2.56962	2.59688	2.64693
34.46	49.1614	50.83	51.0573	51.2002	51.8254	53.0479	55.6671	2.4911	2.5047	2.55168	2.55262	2.57006	2.59609	2.6456
34.45	49.1504	50.821	51.047	51.191	51.8182	53.0409	55.6608	2.49123	2.50474	2.55116	2.55282	2.57007	2.59574	2.64575
34.44	49.1401	50.8141	51.0377	51.1809	51.8092	53.0327	55.6525	2.49114	2.50509	2.55128	2.5532	2.5707	2.59578	2.64484
34.43	49.1301	50.805	51.0273	51.1709	51.8009	53.0249	55.6449	2.49146	2.50495	2.55016	2.55271	2.56981	2.59624	2.64419
34.42	49.121	50.7951	51.0153	51.1604	51.7923	53.0171	55.6367	2.49191	2.50474	2.54973	2.55254	2.56982	2.59638	2.64296
34.41	49.1101	50.785	51.0069	51.1525	51.7832	53.0102	55.6298	2.49186	2.50337	2.54837	2.55115	2.56785	2.5962	2.64126
34.4	49.0973	50.7742	50.996	51.1424	51.7754	53.0032	55.6217	2.49289	2.50365	2.54835	2.55129	2.56837	2.59643	2.63997
34.39	49.0856	50.7645	50.987	51.1328	51.7675	52.9945	55.6129	2.49219	2.50265	2.54724	2.54945	2.56728	2.59605	2.63774
34.38	49.0745	50.7506	50.977	51.1236	51.7601	52.9875	55.6044	2.49266	2.50192	2.54738	2.54966	2.56731	2.59605	2.63681
34.37	49.0649	50.7374	50.9673	51.1134	51.7524	52.9794	55.5973	2.49202	2.50095	2.54677	2.54938	2.56663	2.59547	2.63493
34.36	49.0529	50.7241	50.9575	51.1044	51.7427	52.9726	55.5884	2.49224	2.50007	2.54685	2.54952	2.56672	2.59505	2.63455
34.35	49.0414	50.7101	50.9464	51.0947	51.7348	52.9641	55.581	2.49154	2.5007	2.54713	2.54958	2.56666	2.5943	2.63369
34.34	49.0313	50.6967	50.9376	51.0858	51.7263	52.9576	55.5718	2.49155	2.50058	2.54704	2.54895	2.56636	2.59302	2.6337
34.33	49.0212	50.6849	50.9281	51.0771	51.7179	52.9492	55.5644	2.49143	2.50177	2.54739	2.54967	2.56681	2.59226	2.63336
34.32	49.0108	50.6737	50.9174	51.067	51.7097	52.9417	55.5564	2.49104	2.50111	2.54571	2.54965	2.56629	2.59039	2.63299
34.31	49.0016	50.6645	50.9082	51.0583	51.701	52.9338	55.5485	2.49153	2.50196	2.54654	2.55067	2.56717	2.58963	2.63309
34.3	48.9903	50.6554	50.8977	51.047	51.6932	52.9257	55.5406	2.49022	2.50179	2.54558	2.55026	2.56617	2.58802	2.63242
34.29	48.9781	50.6467	50.8876	51.0384	51.685	52.9181	55.5329	2.49056	2.50239	2.54687	2.5506	2.5667	2.58726	2.63317
34.28	48.968	50.6384	50.878	51.0289	51.6772	52.9101	55.5242	2.48957	2.50346	2.5462	2.5498	2.56513	2.58646	2.63287
34.27	48.9585	50.6299	50.8677	51.0194	51.6679	52.9029	55.5167	2.49018	2.50389	2.54611	2.54938	2.56421	2.58637	2.63339
34.26	48.9485	50.6209	50.8575	51.0085	51.6599	52.8937	55.5084	2.48946	2.50495	2.54591	2.54895	2.5623	2.58659	2.63259
34.25	48.9375	50.6083	50.8463	50.9999	51.6531	52.8869	55.5013	2.48974	2.50441	2.54514	2.54817	2.56101	2.58671	2.63214
34.24	48.928	50.5998	50.837	50.9909	51.6445	52.8794	55.4928	2.48985	2.50446	2.54581	2.54845	2.55969	2.58718	2.63099
34.23	48.9166	50.5896	50.8264	50.9814	51.6361	52.8712	55.4857	2.48997	2.50365	2.5451	2.54728	2.55771	2.58703	2.6295
34.22	48.9058	50.5724	50.816	50.9719	51.627	52.863	55.4765	2.49128	2.50307	2.54559	2.54783	2.55764	2.58708	2.62801
34.21	48.8964	50.5591	50.8065	50.9638	51.6189	52.8554	55.4675	2.49058	2.50286	2.54488	2.54609	2.55678	2.58629	2.62653
34.2	48.8855	50.5455	50.7955	50.9547	51.6107	52.8479	55.4594	2.49105	2.50309	2.54499	2.54662	2.55743	2.5854	2.62657
34.19	48.8742	50.5325	50.7858	50.9434	51.6027	52.8398	55.451	2.48964	2.50295	2.54463	2.54399	2.55688	2.5836	2.62558
34.18	48.8657	50.518	50.7758	50.9358	51.5922	52.8324	55.4414	2.48993	2.50272	2.54458	2.5434	2.55658	2.58278	2.62516
34.17	48.8573	50.5053	50.7659	50.9263	51.5834	52.8241	55.4334	2.48929	2.5029	2.54422	2.54233	2.55649	2.58208	2.62427
34.16	48.8481	50.4953	50.7563	50.9171	51.5746	52.8169	55.4251	2.48922	2.5021	2.54376	2.54166	2.55644	2.58133	2.62401
34.15	48.8385	50.4845	50.7464	50.9081	51.5656	52.8088	55.4158	2.4894	2.50282	2.54359	2.54219	2.5566	2.58101	2.62387
34.14	48.8292	50.4764	50.7364	50.8993	51.5571	52.8023	55.4077	2.48887	2.50201	2.54291	2.54188	2.5563	2.5798	2.62386
34.13	48.8195	50.467	50.7263	50.8895	51.5489	52.7945	55.3984	2.48937	2.50215	2.54269	2.54312	2.55639	2.57962	2.6243
34.12	48.8096	50.4581	50.7163	50.8802	51.5395	52.788	55.3885	2.48922	2.50201	2.54111	2.54268	2.55532	2.5789	2.62366
34.11	48.8001	50.4485	50.7054	50.8714	51.5313	52.779	55.3807	2.48983	2.50118	2.5401	2.54368	2.5551	2.57867	2.62325
34.1	48.7922	50.438	50.6959	50.8617	51.5212	52.7712	55.3731	2.48978	2.50051	2.53927	2.54333	2.55335	2.5776	2.62163
34.09	48.781	50.4272	50.6829	50.8516	51.5137	52.7642	55.3646	2.49091	2.49897	2.53831	2.5433	2.55337	2.57715	2.62031
34.08	48.7691	50.4167	50.6748	50.8421	51.504	52.7547	55.3553	2.48989	2.49873	2.53886	2.54264	2.55223	2.57566	2.61875
34.07	48.7603	50.4026	50.6653	50.8328	51.4969	52.7471	55.346	2.49027	2.49743	2.53913	2.54234	2.55274	2.57458	2.61772
34.06	48.7518	50.3903	50.6548	50.8234	51.4873	52.7383	55.3378	2.49037	2.49711	2.54015	2.54279	2.55266	2.57401	2.61679
34.05	48.7419	50.3776	50.645	50.8123	51.4786	52.7304	55.3291	2.48957	2.49617	2.54062	2.54175	2.55214	2.57339	2.61556
34.04	48.7319	50.3665	50.6345	50.8036	51.4699	52.7223	55.3183	2.48977	2.49561	2.54166	2.54238	2.5522	2.57326	2.61414
34.03	48.7216	50.3557	50.6247	50.7937	51.4617	52.7129	55.3107	2.48835	2.49582	2.54165	2.54069	2.55201	2.57224	2.61326
34.02	48.7138	50.3462	50.6151	50.7854	51.4533	52.7053	55.3022	2.48886	2.49582	2.54195	2.54069	2.55263	2.57239	2.61279
34.01	48.7036	50.3369	50.6058	50.7749	51.445	52.6974	55.2942	2.48712	2.49641	2.54139	2.53881	2.55252	2.57197	2.61226
34	48.6955	50.33	50.5969	50.7661	51.4354	52.6887	55.2865	2.48715	2.4965	2.54096	2.53901	2.55285	2.57199	2.61213
33.99	48.6855	50.3222	50.5859	50.7566	51.4278	52.6809	55.2774	2.48665	2.49762	2.53904	2.53913	2.55296	2.57172	2.61165
33.98	48.6747	50.3152	50.5778	50.747	51.4181	52.6726	55.2681	2.48676	2.49761	2.53796	2.53978	2.55329	2.57128	2.61121
33.97	48.6659	50.307	50.5695	50.7376	51.4109	52.6647	55.2602	2.48713	2.49861	2.53723	2.54047	2.55332	2.57104	2.61112
33.96	48.6573	50.3001	50.5603	50.7273	51.4014	52.6566	55.2507	2.48677	2.49819	2.53621	2.53964	2.55311	2.57058	2.61049
33.95	48.6489	50.2914	50.5513	50.7187	51.3932	52.6477	55.2424	2.48744	2.49817	2.53547	2.53963	2.55288	2.57041	2.61029
33.94	48.6397	50.2826	50.5421	50.71	51.3854	52.6394	55.2335	2.48644	2.49822	2.53503	2.53834	2.55225	2.5696	2.6089
33.93	48.631	50.272	50.5322	50.699	51.3755	52.6302	55.2232	2.48636	2.49715	2.53416	2.5379	2.55161	2.56905	2.60755
33.92	48.6225	50.2612	50.5233	50.6906	51.3662	52.6218	55.2145	2.48491	2.49707	2.53323	2.53691	2.55078	2.56822	2.60595
33.91	48.6145	50.2477	50.5121	50.6788	51.358	52.6134	55.2058	2.48491	2.49459	2.53216	2.53677	2.55069	2.56765	2.60462
33.9	48.6073	50.2361	50.5039	50.671	51.3478	52.6046	55.1972	2.48488	2.49409	2.5319	2.53546	2.54955	2.56735	2.60368
33.89	48.598	50.2231	50.4946	50.6614	51.3406	52.5957	55.1878	2.48505	2.49222	2.53147	2.53555	2.54887	2.56697	2.60243
33.88	48.5882	50.211	50.4851	50.6524	51.3308	52.5867	55.1794	2.48574	2.4915	2.53112	2.53554	2.54749	2.56683	2.60201
33.87	48.5791	50.1977	50.4766	50.6452	51.3229	52.5785	55.1702	2.48537	2.49208	2.53071	2.53528	2.54572	2.56621	2.60111
33.86	48.5698	50.1892	50.4658	50.6364	51.3135	52.5695	55.1616	2.48611	2.49256	2.52932	2.5356	2.54438	2.56535	2.60128
33.85	48.5601	50.1797	50.4568	50.6264	51.3049	52.5603	55.1525	2.48521	2.49448	2.52991	2.53489	2.54297	2.56412	2.60072
33.84	48.5518	50.1715	50.4467	50.6176	51.2959	52.5519	55.1446	2.48592	2.49479	2.52994	2.53495	2.54229	2.56296	2.60081
33.83	48.5427	50.1647	50.4374	50.6091	51.2863	52.5427	55.1343	2.4854	2.49617	2.53016	2.53364	2.54163	2.56173	2.59949
33.82	48.5348	50.1574	50.4282	50.6001	51.2776	52.5333	55.1245	2.48588	2.49556	2.53017	2.53345	2.54116	2.56054	2.59833
33.81	48.5264	50.1493	50.4183	50.5884	51.2687	52.5254	55.115	2.48621	2.49491	2.52988	2.53265	2.54066	2.55956	2.59738
33.8	48.5197	50.1415	50.409	50.5798	51.2593	52.5173	55.1052	2.48557	2.49382	2.52931	2.53282	2.53978	2.55811	2.5961
33.79	48.5103	50.132	50.4004	50.5708	51.2508	52.5091	55.0961	2.48627	2.49192	2.52896	2.53305	2.53971	2.55741	2.5955
33.78	48.5007	50.1224	50.3921	50.5614	51.2411	52.4999	55.087	2.48447	2.49058	2.52832	2.53254	2.53897	2.55666	2.59387
33.77	48.4916	50.1108	50.3837	50.5539	51.2323	52.4908	55.0774	2.48388	2.48915	2.52777	2.5326	2.53838	2.55628	2.59343
33.76	48.4848	50.0991	50.3751	50.5443	51.2236	52.4821	55.0696	2.4824	2.48943	2.5277	2.53161	2.53708	2.55593	2.59191
33.75	48.4763	50.087	50.3659	50.5346	51.2157	52.4736	55.0597	2.48232	2.4884	2.52688	2.53138	2.53665	2.5552	2.59157
33.74	48.4677	50.077	50.3573	50.5248	51.2077	52.4649	55.0503	2.48173	2.48901	2.52668	2.53027	2.53583	2.55471	2.59079
33.73	48.4596	50.0645	50.3477	50.5157	51.1973	52.4564	55.0417	2.482	2.48751	2.52564	2.5299	2.53532	2.5539	2.59051
33.72	48.4524	50.0554	50.3385	50.506	51.1878	52.446	55.0315	2.4822	2.48754	2.5257	2.52908	2.5347	2.55393	2.59063
33.71	48.4449	50.0433	50.3289	50.4964	51.1785	52.4376	55.0226	2.48183	2.48652	2.52586	2.52866	2.53419	2.55354	2.58955
33.7	48.4377	50.0362	50.3188	50.4868	51.1699	52.4293	55.0125	2.48212	2.48653	2.52587	2.52807	2.53407	2.55308	2.58986
33.69	48.4288	50.0269	50.3105	50.4784	51.162	52.4213	55.0022	2.48143	2.486	2.52644	2.52745	2.53283	2.55184	2.58852
33.68	48.4187	50.0201	50.3007	50.4694	51.1511	52.4132	54.9928	2.48208	2.48577	2.52625	2.52704	2.53341	2.55021	2.58842
33.67	48.4098	50.0127	50.2928	50.4611	51.141	52.4035	54.9834	2.48029	2.48608	2.52694	2.52624	2.53234	2.54886	2.58655
33.66	48.4032	50.0061	50.2832	50.452	51.1327	52.3934	54.974	2.48076	2.48543	2.52604	2.52533	2.53235	2.54789	2.58576
33.65	48.3955	49.9992	50.2746	50.4418	51.1238	52.3847	54.9649	2.47952	2.48584	2.52592	2.52366	2.53088	2.5478	2.58411
33.64	48.3861	49.99	50.263	50.4322	51.1146	52.3764	54.9556	2.47898	2.48489	2.5246	2.5226	2.53066	2.54709	2.58301
33.63	48.3778	49.9785	50.2538	50.4225	51.1069	52.3676	54.9453	2.47815	2.48409	2.5244	2.52092	2.52999	2.54729	2.58176
33.62	48.3687	49.9686	50.2452	50.4139	51.0974	52.3586	54.9348	2.47704	2.48324	2.52363	2.51942	2.52972	2.54569	2.58095
33.61	48.3607	49.9567	50.236	50.4044	51.088	52.3508	54.9266	2.47664	2.482	2.52262	2.51866	2.53021	2.54495	2.58101
33.6	48.3522	49.9431	50.2266	50.3946	51.0783	52.3413	54.9153	2.47514	2.48123	2.52148	2.51755	2.52979	2.54371	2.57908
33.59	48.3443	49.9318	50.2173	50.3852	51.0696	52.3326	54.9062	2.47557	2.48122	2.51994	2.51741	2.52959	2.54334	2.57921
33.58	48.3348	49.9214	50.2081	50.3757	51.0617	52.3242	54.8962	2.475	2.48162	2.51897	2.51681	2.52776	2.54316	2.57764
33.57	48.3258	49.9107	50.1993	50.3668	51.0521	52.3171	54.8871	2.47519	2.48176	2.51778	2.51707	2.52725	2.54241	2.57817
33.56	48.3187	49.9008	50.1898	50.3568	51.044	52.3077	54.8771	2.47486	2.48186	2.51743	2.51711	2.52506	2.54349	2.57679
33.55	48.3116	49.8935	50.1805	50.3475	51.0341	52.2981	54.8661	2.47471	2.48115	2.51623	2.51747	2.52436	2.54307	2.57629
33.54	48.3047	49.8863	50.1716	50.3386	51.0241	52.2884	54.8557	2.47413	2.4812	2.51628	2.51743	2.52271	2.54375	2.5753
33.53	48.2968	49.8801	50.1621	50.3302	51.0156	52.2806	54.8471	2.4727	2.48039	2.51552	2.5173	2.52198	2.54318	2.5743
33.52	48.288	49.8744	50.1528	50.3211	51.0056	52.2726	54.8373	2.47243	2.47963	2.51499	2.51768	2.52149	2.54332	2.57365
33.51	48.2801	49.8689	50.1438	50.3121	50.997	52.2632	54.8281	2.47101	2.47899	2.51478	2.5167	2.5204	2.54268	2.57178
33.5	48.2714	49.8625	50.1341	50.3024	50.9869	52.2535	54.8175	2.47212	2.47809	2.51303	2.5166	2.52081	2.54165	2.57163
33.49	48.2647	49.8546	50.1256	50.2947	50.9772	52.2442	54.8074	2.47163	2.47725	2.51282	2.51577	2.51927	2.54098	2.56998
33.48	48.2558	49.8461	50.1166	50.2858	50.9681	52.2343	54.7963	2.4727	2.47647	2.51121	2.51558	2.52001	2.53895	2.56986
33.47	48.2453	49.8366	50.1069	50.2744	50.9585	52.2241	54.7874	2.47166	2.47577	2.51083	2.51493	2.51898	2.53803	2.56827
33.46	48.2391	49.8252	50.0977	50.2663	50.9498	52.2156	54.7765	2.47209	2.47533	2.5096	2.51471	2.51945	2.53602	2.56798
33.45	48.2322	49.8124	50.0889	50.2566	50.9392	52.2053	54.7666	2.47163	2.47511	2.5091	2.51457	2.51839	2.53636	2.56699
33.44	48.2243	49.8013	50.0808	50.2487	50.9305	52.1965	54.7584	2.46983	2.47475	2.50815	2.51371	2.51806	2.53529	2.56647
33.43	48.216	49.7882	50.0711	50.2385	50.9229	52.1871	54.7495	2.4694	2.47499	2.50696	2.51383	2.51737	2.53571	2.56628
33.42	48.2074	49.7771	50.0626	50.2292	50.9136	52.1775	54.7376	2.46799	2.47461	2.50631	2.51237	2.51686	2.53455	2.56507
33.41	48.1999	49.7678	50.0529	50.2192	50.9043	52.1688	54.729	2.46818	2.4747	2.50512	2.51205	2.51732	2.53384	2.56498
33.4	48.1934	49.7582	50.0439	50.2086	50.897	52.1593	54.7166	2.46714	2.47359	2.50498	2.51009	2.51671	2.53301	2.56285
33.39	48.1871	49.7494	50.0342	50.1991	50.886	52.1497	54.707	2.46641	2.47379	2.5039	2.5089	2.51696	2.53193	2.56278
33.38	48.1785	49.7412	50.0256	50.1897	50.8777	52.1404	54.6976	2.46565	2.47312	2.50414	2.50705	2.51536	2.5326	2.56123
33.37	48.1688	49.7333	50.0171	50.1794	50.87	52.1313	54.6876	2.46394	2.47236	2.50325	2.50604	2.51531	2.53133	2.5612
33.36	48.1606	49.7258	50.0075	50.1695	50.8596	52.121	54.6766	2.46257	2.47126	2.50309	2.50564	2.51315	2.53145	2.5603
33.35	48.1535	49.7174	49.9977	50.1607	50.849	52.1124	54.6655	2.46154	2.47004	2.50192	2.50482	2.51264	2.52982	2.55935
33.34	48.1467	49.7106	49.9879	50.1513	50.8408	52.103	54.654	2.46102	2.46891	2.50103	2.50506	2.51091	2.52946	2.55825
33.33	48.1391	49.7005	49.9793	50.1416	50.8309	52.0954	54.6455	2.46062	2.46772	2.50037	2.50389	2.50964	2.52797	2.55729
33.32	48.13	49.6913	49.9698	50.1335	50.8217	52.0846	54.6318	2.46075	2.46701	2.49921	2.5036	2.50895	2.52766	2.55696
33.31	48.123	49.6813	49.9609	50.1244	50.8116	52.0761	54.6233	2.45998	2.46583	2.49863	2.50201	2.50775	2.52761	2.55549
33.3	48.1145	49.6694	49.9514	50.1152	50.803	52.0668	54.6113	2.46021	2.46538	2.49767	2.50162	2.50725	2.52665	2.55511
33.29	48.1092	49.6585	49.9426	50.1054	50.7922	52.0579	54.6028	2.45969	2.46437	2.49783	2.50087	2.50547	2.52596	2.55348
33.28	48.0999	49.648	49.9336	50.0964	50.7815	52.0483	54.5917	2.45823	2.4644	2.49704	2.50094	2.505	2.52447	2.55352
33.27	48.0912	49.6372	49.9234	50.0849	50.7728	52.0394	54.5822	2.45672	2.46413	2.4967	2.50169	2.50414	2.52431	2.55291
33.26	48.0836	49.6279	49.9155	50.0765	50.7626	52.0296	54.5723	2.45528	2.46378	2.49599	2.50109	2.50404	2.52289	2.55283
33.25	48.0759	49.6191	49.9066	50.0676	50.7536	52.0202	54.562	2.45486	2.46367	2.49496	2.50162	2.50324	2.52241	2.55258
33.24	48.0687	49.6131	49.8977	50.058	50.7453	52.0106	54.5513	2.45398	2.46249	2.49388	2.50007	2.5024	2.52099	2.55155
33.23	48.0611	49.6056	49.8882	50.0476	50.7349	51.9998	54.5404	2.45357	2.46279	2.49236	2.50026	2.50129	2.52032	2.55058
33.22	48.0536	49.5999	49.8792	50.0379	50.7256	51.9897	54.5287	2.45291	2.4617	2.49131	2.49931	2.5005	2.51974	2.54864
33.21	48.0461	49.5937	49.8695	50.0281	50.717	51.9803	54.5183	2.45225	2.46214	2.48996	2.49909	2.50032	2.51884	2.54845
33.2	48.0397	49.5866	49.8603	50.0179	50.7059	51.9712	54.5081	2.45233	2.46141	2.48945	2.49798	2.49913	2.51833	2.54713
33.19	48.032	49.5781	49.849	50.0063	50.697	51.9601	54.4988	2.4513	2.461	2.48768	2.49703	2.49907	2.51659	2.54673
33.18	48.0244	49.5686	49.8411	49.9983	50.6866	51.9501	54.4882	2.45134	2.46063	2.48747	2.49618	2.49756	2.51575	2.54542
33.17	48.0156	49.5579	49.8305	49.9879	50.6777	51.9412	54.4779	2.45021	2.46009	2.48638	2.49464	2.49699	2.5139	2.54442
33.16	48.0074	49.5463	49.8225	49.9788	50.6672	51.9306	54.4687	2.44898	2.46006	2.48581	2.49343	2.4954	2.51235	2.54362
33.15	48.0004	49.5339	49.8139	49.9698	50.6591	51.9211	54.4592	2.44741	2.45913	2.4848	2.49159	2.49412	2.51094	2.5427
33.14	47.9927	49.5233	49.8043	49.9598	50.6485	51.9104	54.4484	2.44571	2.45892	2.48352	2.49082	2.49302	2.51017	2.54201
33.13	47.9861	49.5117	49.795	49.9499	50.6381	51.9002	54.437	2.44477	2.45684	2.4826	2.48883	2.4919	2.50935	2.54064
33.12	47.9776	49.5011	49.7852	49.9406	50.6281	51.8896	54.4261	2.44301	2.45506	2.48146	2.48793	2.49142	2.50877	2.53966
33.11	47.9705	49.4915	49.7765	49.9309	50.619	51.8796	54.4151	2.44325	2.45294	2.48104	2.48656	2.49127	2.50844	2.53822
33.1	47.9624	49.4826	49.7674	49.9223	50.6096	51.8685	54.4039	2.44223	2.45149	2.48047	2.48585	2.49189	2.50767	2.53722
33.09	47.9551	49.475	49.757	49.9113	50.5998	51.8596	54.3928	2.44264	2.45045	2.47983	2.4858	2.49152	2.50727	2.53641
33.08	47.948	49.4679	49.7493	49.903	50.59	51.8493	54.382	2.44183	2.44995	2.47904	2.48508	2.49133	2.5063	2.53593
33.07	47.9395	49.4609	49.7391	49.8925	50.5807	51.8393	54.3707	2.44232	2.4491	2.47761	2.48578	2.48972	2.50553	2.53546
33.06	47.9305	49.4547	49.7312	49.8835	50.5705	51.8286	54.3593	2.44162	2.44743	2.47663	2.48471	2.48796	2.50438	2.53443
33.05	47.9219	49.448	49.7225	49.8752	50.562	51.819	54.3481	2.44116	2.44712	2.47516	2.48498	2.48642	2.50345	2.53333
33.04	47.9159	49.442	49.7135	49.8642	50.548	51.809	54.3374	2.44087	2.44587	2.47401	2.48332	2.48375	2.50252	2.5319
33.03	47.9092	49.434	49.7033	49.8541	50.5391	51.798	54.327	2.43954	2.44474	2.47299	2.48266	2.48336	2.50147	2.53118
33.02	47.901	49.4253	49.6939	49.8445	50.5303	51.7883	54.3162	2.439	2.44387	2.47309	2.48155	2.48255	2.5007	2.5303
33.01	47.8933	49.4156	49.6844	49.8348	50.5191	51.7788	54.3051	2.43684	2.44234	2.47305	2.48076	2.48188	2.50009	2.52968
33	47.8857	49.4051	49.6748	49.8243	50.5091	51.7671	54.294	2.43678	2.44136	2.47317	2.47976	2.48061	2.49892	2.52941
32.99	47.8789	49.3925	49.6636	49.8134	50.4999	51.7578	54.2833	2.43538	2.43925	2.4728	2.47847	2.47981	2.4981	2.52881
32.98	47.8723	49.3824	49.6543	49.8056	50.4905	51.7481	54.2724	2.4353	2.43816	2.47214	2.47818	2.47838	2.49722	2.52843
32.97	47.8639	49.3695	49.6453	49.7957	50.4813	51.738	54.2623	2.43484	2.43669	2.47101	2.47664	2.47705	2.49613	2.52742
32.96	47.8552	49.3587	49.6351	49.7861	50.469	51.7279	54.2508	2.43466	2.43572	2.46973	2.47559	2.47596	2.49494	2.52665
32.95	47.8477	49.349	49.6257	49.7778	50.4587	51.718	54.239	2.43418	2.43568	2.46853	2.47353	2.47512	2.49382	2.52542
32.94	47.8412	49.3402	49.6159	49.7673	50.4481	51.7075	54.2279	2.43279	2.43545	2.46748	2.47201	2.47467	2.49293	2.52453
32.93	47.8341	49.332	49.6065	49.7574	50.4368	51.6972	54.2175	2.43155	2.43606	2.46653	2.47088	2.47386	2.49234	2.52347
32.92	47.826	49.3244	49.597	49.7483	50.4263	51.6864	54.2063	2.42896	2.43535	2.46571	2.47075	2.47318	2.49187	2.5222
32.91	47.8177	49.3169	49.5877	49.7389	50.4166	51.6761	54.1955	2.42776	2.43513	2.46467	2.47104	2.47179	2.49082	2.52135
32.9	47.8107	49.309	49.5795	49.7288	50.4065	51.6649	54.1838	2.42593	2.43394	2.46367	2.47059	2.47108	2.49002	2.51933
32.89	47.8046	49.3014	49.5697	49.7173	50.395	51.6552	54.1728	2.42556	2.43276	2.46264	2.47089	2.46977	2.48865	2.51796
32.88	47.797	49.2936	49.5607	49.7077	50.3835	51.6442	54.1607	2.42411	2.43178	2.46158	2.46966	2.46908	2.48719	2.51543
32.87	47.7902	49.2821	49.551	49.6992	50.3738	51.6331	54.1485	2.42311	2.42919	2.46046	2.46943	2.46821	2.4861	2.51434
32.86	47.7823	49.2697	49.5418	49.6882	50.3627	51.6227	54.137	2.42246	2.42784	2.459	2.46749	2.46732	2.4856	2.51342
32.85	47.7737	49.2571	49.5328	49.6803	50.3521	51.6117	54.1266	2.42081	2.42629	2.45787	2.4666	2.46659	2.48499	2.51327
32.84	47.7655	49.2448	49.5234	49.6699	50.3425	51.6003	54.1147	2.42045	2.42548	2.4566	2.4648	2.46572	2.48441	2.51327
32.83	47.7582	49.2336	49.5133	49.659	50.3325	51.5901	54.1039	2.41888	2.42385	2.45613	2.46311	2.46533	2.48376	2.51267
32.82	47.7497	49.222	49.505	49.6491	50.322	51.5795	54.0932	2.41811	2.42364	2.45576	2.46226	2.46455	2.48256	2.51225
32.81	47.7422	49.2134	49.4947	49.6396	50.3111	51.5692	54.0839	2.4163	2.42323	2.45501	2.46134	2.4642	2.48143	2.51038
32.8	47.7334	49.203	49.4866	49.6284	50.3021	51.5583	54.0709	2.41549	2.42297	2.45425	2.4614	2.46293	2.47948	2.51031
32.79	47.7254	49.1956	49.4759	49.6178	50.2916	51.5489	54.0603	2.41438	2.42319	2.45247	2.46067	2.46138	2.47833	2.50915
32.78	47.7179	49.1875	49.4662	49.6075	50.2802	51.5362	54.0462	2.41376	2.42157	2.45142	2.46058	2.45941	2.47725	2.50909
32.77	47.7113	49.1808	49.4571	49.5968	50.2705	51.5259	54.0363	2.41315	2.42121	2.45052	2.45916	2.45805	2.47692	2.50844
32.76	47.7026	49.1741	49.447	49.5864	50.2607	51.5153	54.025	2.41237	2.41919	2.45021	2.45824	2.45698	2.47678	2.50825
32.75	47.6948	49.1677	49.4374	49.5764	50.2482	51.5048	54.0142	2.41186	2.41876	2.44917	2.45647	2.45545	2.47622	2.50787
32.74	47.6881	49.1601	49.4273	49.5656	50.2388	51.4953	54.0038	2.41041	2.41717	2.44814	2.45502	2.45474	2.47582	2.50659
32.73	47.6814	49.1523	49.4171	49.5542	50.2292	51.485	53.9927	2.40967	2.41632	2.44641	2.45384	2.45337	2.47509	2.50586
32.72	47.6747	49.1413	49.4076	49.5436	50.2182	51.473	53.9809	2.40722	2.41495	2.44467	2.4519	2.45175	2.47464	2.50342
32.71	47.6668	49.1319	49.3976	49.5336	50.2085	51.4619	53.9712	2.40596	2.41302	2.44273	2.45082	2.45019	2.47385	2.50341
32.7	47.6603	49.1219	49.3877	49.5231	50.1974	51.4492	53.958	2.4042	2.4116	2.44093	2.44875	2.44951	2.4731	2.50197
32.69	47.6531	49.1117	49.3784	49.5141	50.1869	51.4382	53.9481	2.40317	2.40954	2.43979	2.44857	2.44898	2.47213	2.50232
32.68	47.6455	49.0995	49.369	49.5027	50.1775	51.4288	53.9331	2.4019	2.40915	2.43894	2.44722	2.44859	2.47087	2.50142
32.67	47.6395	49.0885	49.3592	49.4927	50.1658	51.4174	53.9232	2.40103	2.4078	2.43896	2.44694	2.448	2.46991	2.50109
32.66	47.6298	49.0778	49.349	49.4824	50.1555	51.4072	53.9113	2.40046	2.40751	2.4386	2.44635	2.44745	2.4684	2.50004
32.65	47.6201	49.0694	49.3383	49.4718	50.1454	51.3955	53.9006	2.39887	2.4064	2.43855	2.44603	2.44726	2.46759	2.49829
32.64	47.614	49.0605	49.3304	49.4608	50.1354	51.3831	53.8877	2.39917	2.40594	2.43812	2.44582	2.44678	2.46658	2.49654
32.63	47.6065	49.0523	49.3207	49.45	50.1249	51.3722	53.8747	2.39741	2.40586	2.43733	2.44482	2.44704	2.46603	2.49322
32.62	47.5985	49.0456	49.311	49.4392	50.1142	51.361	53.8642	2.3964	2.40594	2.43595	2.44441	2.4469	2.4657	2.49185
32.61	47.5911	49.0376	49.301	49.4283	50.1031	51.3496	53.8518	2.39455	2.40677	2.43422	2.44291	2.44684	2.46498	2.48846
32.6	47.5838	49.0303	49.2916	49.418	50.0921	51.3388	53.8402	2.39377	2.40567	2.43267	2.44248	2.44669	2.46418	2.48746
32.59	47.5769	49.0235	49.2825	49.4077	50.0809	51.3285	53.8303	2.39245	2.40496	2.43077	2.44083	2.44613	2.46243	2.48562
32.58	47.5682	49.0157	49.2727	49.3952	50.0703	51.3189	53.8158	2.39191	2.4028	2.42966	2.44063	2.44481	2.46117	2.48438
32.57	47.5612	49.0075	49.2624	49.3853	50.0587	51.3068	53.8041	2.39155	2.40109	2.42802	2.44029	2.44299	2.45856	2.48395
32.56	47.5526	48.9979	49.2525	49.376	50.0479	51.2954	53.7917	2.39104	2.39948	2.42738	2.4399	2.44049	2.45727	2.4832
32.55	47.5435	48.9856	49.2412	49.3649	50.038	51.2842	53.7807	2.39012	2.39734	2.42549	2.43928	2.43885	2.45564	2.48314
32.54	47.537	48.9735	49.2331	49.3545	50.0264	51.2723	53.7682	2.38802	2.39604	2.42449	2.43799	2.43624	2.45504	2.48142
32.53	47.5302	48.9626	49.2239	49.3432	50.0165	51.2603	53.7564	2.38711	2.39472	2.42325	2.43701	2.43465	2.45413	2.48142
32.52	47.5217	48.9505	49.2133	49.3321	50.0049	51.2495	53.7449	2.38493	2.39389	2.42111	2.43491	2.43254	2.45304	2.47937
32.51	47.5139	48.9402	49.2026	49.3227	49.9941	51.2367	53.736	2.38402	2.39247	2.41965	2.43424	2.4313	2.45213	2.47938
32.5	47.5056	48.9306	49.1934	49.3115	49.9815	51.2255	53.7203	2.38265	2.39167	2.41748	2.43213	2.43026	2.45043	2.47756
32.49	47.4978	48.92	49.1833	49.3008	49.9712	51.2134	53.7106	2.38216	2.39074	2.416	2.43123	2.42999	2.44981	2.47749
32.48	47.4902	48.9105	49.1733	49.2901	49.9604	51.2026	53.6981	2.38105	2.38981	2.41467	2.4293	2.43003	2.44806	2.47638
32.47	47.483	48.9006	49.1613	49.2784	49.9489	51.1918	53.6876	2.38015	2.38918	2.41428	2.42784	2.42992	2.44797	2.47561
32.46	47.4739	48.8905	49.1528	49.2677	49.9387	51.1783	53.6767	2.3788	2.38771	2.41411	2.42668	2.42964	2.44645	2.47511
32.45	47.4645	48.8813	49.1405	49.2562	49.9275	51.167	53.6648	2.37698	2.38648	2.41367	2.42554	2.42858	2.44619	2.47343
32.44	47.4551	48.8723	49.1316	49.2465	49.9162	51.1557	53.6521	2.3752	2.38514	2.41292	2.42493	2.42713	2.44516	2.47335
32.43	47.4481	48.8613	49.1213	49.2359	49.9058	51.1448	53.6417	2.37311	2.38401	2.4116	2.42339	2.42542	2.44416	2.47207
32.42	47.4407	48.8501	49.111	49.2241	49.8947	51.1339	53.6283	2.37213	2.38288	2.40997	2.42246	2.42421	2.44374	2.47205
32.41	47.4327	48.8386	49.1004	49.2133	49.8832	51.1219	53.6161	2.37066	2.38202	2.40821	2.42036	2.4226	2.44271	2.47073
32.4	47.4238	48.8268	49.0905	49.2013	49.8731	51.1103	53.6025	2.36979	2.38133	2.40707	2.41933	2.42153	2.44251	2.47037
32.39	47.4154	48.8156	49.0799	49.1903	49.8605	51.0969	53.5923	2.36808	2.3801	2.40574	2.41816	2.42035	2.44068	2.46941
32.38	47.4075	48.8031	49.0697	49.1797	49.8501	51.0849	53.5798	2.36692	2.37936	2.40494	2.4181	2.41945	2.44087	2.46843
32.37	47.4007	48.7927	49.0576	49.1674	49.8395	51.0749	53.5695	2.36556	2.37768	2.40343	2.41761	2.4188	2.43979	2.46796
32.36	47.3929	48.7798	49.0487	49.1582	49.8278	51.0626	53.557	2.36433	2.37574	2.40284	2.41655	2.4173	2.43998	2.46668
32.35	47.3837	48.7683	49.0374	49.1465	49.8173	51.052	53.5463	2.36221	2.3737	2.4015	2.41531	2.41633	2.43867	2.46645
32.34	47.3746	48.7582	49.0288	49.1369	49.804	51.0397	53.5333	2.36037	2.37207	2.40038	2.41412	2.41412	2.43748	2.4649
32.33	47.3655	48.7483	49.0187	49.127	49.7941	51.0278	53.5224	2.35914	2.37181	2.39933	2.4138	2.41342	2.43587	2.46492
32.32	47.3572	48.7408	49.0092	49.1139	49.7836	51.0156	53.5107	2.35785	2.37097	2.39774	2.41349	2.41247	2.43374	2.46393
32.31	47.3492	48.7316	48.9991	49.1035	49.7688	51.0046	53.4994	2.3572	2.37109	2.39606	2.41332	2.4119	2.4331	2.46364
32.3	47.3408	48.7249	48.9894	49.0928	49.7594	50.9933	53.4854	2.35613	2.36969	2.39453	2.4125	2.41148	2.43163	2.46266
32.29	47.3332	48.7169	48.9793	49.0825	49.7482	50.9812	53.4743	2.35552	2.36922	2.39334	2.41128	2.41108	2.43165	2.46176
32.28	47.3257	48.7098	48.9682	49.0709	49.7366	50.9667	53.4623	2.35445	2.36784	2.39243	2.40958	2.4102	2.43023	2.46111
32.27	47.3183	48.7006	48.9553	49.0578	49.7265	50.9558	53.4503	2.35362	2.36653	2.39263	2.40762	2.40881	2.42995	2.45982
32.26	47.3107	48.6917	48.9452	49.0483	49.7149	50.9426	53.4379	2.35245	2.36556	2.39251	2.40648	2.40759	2.42807	2.4595
32.25	47.3021	48.6791	48.9341	49.0367	49.7041	50.9311	53.4272	2.35187	2.36343	2.39229	2.40545	2.40638	2.42733	2.45849
32.24	47.2928	48.6671	48.923	49.0256	49.6924	50.9194	53.4152	2.35073	2.36271	2.39135	2.4049	2.4058	2.42581	2.45804
32.23	47.2847	48.6547	48.9122	49.0162	49.6823	50.9062	53.4029	2.34962	2.36088	2.39002	2.40431	2.40479	2.42447	2.45713
32.22	47.2775	48.643	48.9012	49.0025	49.6683	50.8952	53.3898	2.3488	2.35966	2.38827	2.40263	2.40414	2.42396	2.45639
32.21	47.2691	48.6315	48.8908	48.9908	49.6556	50.8824	53.378	2.34693	2.35788	2.38625	2.40143	2.40301	2.42219	2.45519
32.2	47.2615	48.6208	48.8787	48.9798	49.6446	50.8693	53.3651	2.34596	2.35628	2.38398	2.4001	2.40256	2.42155	2.45406
32.19	47.2528	48.6102	48.8686	48.9688	49.632	50.857	53.3525	2.3438	2.3547	2.38188	2.39893	2.40137	2.41969	2.45326
32.18	47.2452	48.602	48.8585	48.9572	49.6203	50.8441	53.3407	2.34268	2.3535	2.38015	2.39702	2.4001	2.41921	2.45215
32.17	47.2351	48.5916	48.8464	48.9443	49.6078	50.8333	53.3284	2.33991	2.35213	2.37791	2.39495	2.39902	2.41749	2.45149
32.16	47.2273	48.5848	48.8347	48.9332	49.5949	50.8213	53.3145	2.3387	2.3509	2.3765	2.39367	2.39761	2.41628	2.45028
32.15	47.2188	48.5737	48.8238	48.9228	49.5836	50.8089	53.3028	2.33684	2.35032	2.3753	2.39265	2.39733	2.41514	2.4495
32.14	47.2087	48.5652	48.813	48.9102	49.5716	50.7962	53.2909	2.33605	2.34931	2.37417	2.39152	2.39649	2.41418	2.44829
32.13	47.1981	48.5569	48.8022	48.9003	49.5603	50.7831	53.2779	2.33559	2.34882	2.37256	2.39027	2.3961	2.4135	2.44675
32.12	47.1898	48.5483	48.7905	48.8876	49.547	50.7707	53.2653	2.3351	2.34775	2.3707	2.38913	2.39502	2.41217	2.44549
32.11	47.1805	48.5369	48.7791	48.8753	49.5343	50.7573	53.2529	2.33449	2.34675	2.36881	2.38749	2.39405	2.41189	2.44411
32.1	47.172	48.5233	48.7669	48.8629	49.5231	50.7451	53.2413	2.33287	2.34554	2.3675	2.38674	2.39282	2.41064	2.4431
32.09	47.1639	48.5138	48.7556	48.8514	49.5112	50.734	53.2285	2.33225	2.34475	2.36665	2.38562	2.39152	2.41056	2.44165
32.08	47.1539	48.5038	48.7442	48.8375	49.4994	50.7221	53.2153	2.32999	2.3443	2.366	2.38424	2.39012	2.40938	2.44041
32.07	47.1449	48.4893	48.7329	48.8274	49.4872	50.711	53.2027	2.32871	2.34304	2.36591	2.38351	2.38872	2.40803	2.43912
32.06	47.1359	48.4805	48.7217	48.8172	49.4735	50.6985	53.1889	2.32652	2.3425	2.36551	2.38271	2.38716	2.40618	2.43768
32.05	47.1285	48.4653	48.7106	48.8063	49.4614	50.6845	53.1763	2.326	2.34014	2.36551	2.38243	2.38555	2.40398	2.43644
32.04	47.1189	48.4537	48.698	48.7951	49.4489	50.6736	53.1641	2.3242	2.33834	2.36445	2.38203	2.3842	2.40261	2.43513
32.03	47.1082	48.4434	48.6877	48.7805	49.4359	50.6623	53.1511	2.32322	2.33641	2.36345	2.38101	2.3827	2.40132	2.43427
32.02	47.1009	48.4335	48.6767	48.7682	49.4233	50.6496	53.138	2.32244	2.33458	2.36214	2.37956	2.38135	2.40074	2.43335
32.01	47.0918	48.4231	48.6651	48.7567	49.4101	50.6367	53.1257	2.32114	2.33275	2.36053	2.37878	2.37995	2.39977	2.43215
32	47.0833	48.4122	48.6552	48.7436	49.3977	50.6239	53.1148	2.32093	2.33079	2.3589	2.37725	2.37889	2.39911	2.43115
31.99	47.0729	48.4034	48.6445	48.7311	49.3862	50.6117	53.1034	2.31953	2.32957	2.35704	2.37579	2.37798	2.39786	2.43031
31.98	47.0627	48.3946	48.6341	48.7193	49.3749	50.5992	53.0886	2.31897	2.32806	2.35536	2.37446	2.37684	2.39691	2.42954
31.97	47.0542	48.3825	48.6234	48.7074	49.3624	50.5876	53.0748	2.31748	2.32621	2.35337	2.37277	2.37563	2.39647	2.42869
31.96	47.0459	48.3721	48.6129	48.6953	49.3486	50.5737	53.0628	2.31656	2.32462	2.35169	2.37179	2.37442	2.39513	2.42836
31.95	47.0381	48.3607	48.602	48.6822	49.337	50.56	53.051	2.31467	2.32339	2.35002	2.36977	2.37331	2.39409	2.42753
31.94	47.0259	48.3473	48.5912	48.6713	49.3252	50.5477	53.0378	2.31292	2.32164	2.34931	2.36889	2.37276	2.39286	2.42691
31.93	47.0149	48.3343	48.5796	48.6584	49.3087	50.5348	53.0249	2.31072	2.3206	2.34847	2.36685	2.37168	2.39216	2.42524
31.92	47.0068	48.3199	48.5684	48.6464	49.2984	50.521	53.0133	2.30884	2.31931	2.34796	2.36623	2.37106	2.39125	2.42407
31.91	46.9977	48.306	48.5571	48.6334	49.287	50.5087	52.9998	2.30719	2.31867	2.3473	2.36518	2.37036	2.39051	2.42249
31.9	46.9883	48.2943	48.5464	48.6228	49.2737	50.4952	52.9868	2.30474	2.31803	2.34649	2.36487	2.36963	2.38939	2.42101
31.89	46.9775	48.2821	48.5333	48.6104	49.2611	50.4818	52.9721	2.30264	2.31763	2.3454	2.36419	2.36845	2.38841	2.41937
31.88	46.9676	48.271	48.5219	48.5972	49.2478	50.4708	52.9579	2.2997	2.31751	2.34402	2.36343	2.36716	2.3877	2.41801
31.87	46.9582	48.2612	48.51	48.5855	49.2344	50.4604	52.945	2.29825	2.31789	2.34312	2.36304	2.36583	2.38645	2.41745
31.86	46.9504	48.2515	48.4977	48.572	49.2217	50.4442	52.9319	2.29677	2.31842	2.3416	2.36152	2.3644	2.38623	2.41663
31.85	46.9422	48.2416	48.486	48.5597	49.2074	50.4323	52.9208	2.29617	2.31777	2.34025	2.36075	2.36351	2.38556	2.41641
31.84	46.9311	48.2321	48.4747	48.5463	49.1974	50.4203	52.9077	2.29495	2.31765	2.33854	2.3592	2.36267	2.38541	2.41523
31.83	46.9196	48.2224	48.4625	48.5336	49.1833	50.4063	52.894	2.29375	2.3158	2.33694	2.35803	2.36194	2.38489	2.41458
31.82	46.9115	48.2112	48.4501	48.5227	49.1728	50.3925	52.8837	2.29298	2.3152	2.33481	2.35684	2.36071	2.38427	2.41375
31.81	46.9015	48.1987	48.4386	48.5105	49.1595	50.3801	52.8701	2.29118	2.31341	2.3333	2.35578	2.36013	2.38337	2.41257
31.8	46.8924	48.1875	48.4274	48.4982	49.1469	50.3669	52.8591	2.28993	2.31253	2.33174	2.35392	2.35858	2.38218	2.41199
31.79	46.8824	48.1753	48.4151	48.4858	49.134	50.3543	52.8479	2.28785	2.3112	2.33069	2.35205	2.3573	2.38142	2.41057
31.78	46.8719	48.1619	48.4034	48.4735	49.1204	50.3416	52.8313	2.28675	2.30974	2.32921	2.35075	2.35581	2.38002	2.40971
31.77	46.8615	48.1496	48.3908	48.4605	49.1068	50.3278	52.8206	2.28471	2.30868	2.32763	2.34911	2.35413	2.37916	2.40824
31.76	46.8517	48.136	48.3773	48.4477	49.0935	50.3151	52.8061	2.28389	2.30645	2.32626	2.3483	2.35307	2.37762	2.40718
31.75	46.8431	48.1242	48.3646	48.4358	49.0811	50.3022	52.7938	2.28292	2.30539	2.32492	2.3464	2.3513	2.37682	2.40561
31.74	46.8317	48.1093	48.3542	48.4213	49.0687	50.2894	52.782	2.28293	2.30212	2.32372	2.34511	2.35046	2.37554	2.40506
31.73	46.8207	48.098	48.3403	48.4088	49.0531	50.2764	52.768	2.28288	2.30098	2.32186	2.34425	2.34819	2.37447	2.40397
31.72	46.8117	48.0866	48.3299	48.399	49.0416	50.2633	52.755	2.28219	2.29905	2.32049	2.34407	2.34749	2.37343	2.40354
31.71	46.8016	48.0749	48.3177	48.387	49.0285	50.25	52.7419	2.28166	2.29847	2.31853	2.34332	2.3457	2.37159	2.40273
31.7	46.7911	48.0635	48.3051	48.3714	49.0147	50.2355	52.7291	2.27966	2.29762	2.31648	2.34259	2.34525	2.37056	2.40118
31.69	46.7802	48.0517	48.2927	48.3586	49.0015	50.2232	52.7139	2.27846	2.29658	2.31519	2.34167	2.34442	2.36829	2.40019
31.68	46.7691	48.0424	48.2811	48.3459	48.9888	50.209	52.7009	2.2765	2.29596	2.31385	2.34041	2.34354	2.36754	2.39857
31.67	46.7588	48.0326	48.2677	48.3323	48.9755	50.1935	52.6885	2.27539	2.29356	2.31275	2.33897	2.34266	2.36537	2.39815
31.66	46.7481	48.0208	48.2547	48.3183	48.9639	50.1815	52.6741	2.27368	2.29213	2.31158	2.33694	2.34082	2.36497	2.39678
31.65	46.739	48.009	48.2409	48.3062	48.949	50.1669	52.6608	2.27276	2.28908	2.31103	2.33535	2.34011	2.3637	2.39637
31.64	46.7269	47.9958	48.2301	48.2945	48.9357	50.1535	52.6495	2.27156	2.28742	2.31062	2.33379	2.33812	2.36338	2.39539
31.63	46.7145	47.9798	48.2163	48.2797	48.9211	50.1407	52.6366	2.26991	2.28506	2.31019	2.3323	2.33735	2.36251	2.39425
31.62	46.7035	47.9654	48.2053	48.2683	48.9092	50.1274	52.6224	2.26898	2.28385	2.30952	2.33112	2.33553	2.36054	2.39241
31.61	46.695	47.9518	48.1925	48.2548	48.8942	50.1155	52.6111	2.26668	2.28281	2.30825	2.33042	2.33471	2.35952	2.39099
31.6	46.6844	47.9382	48.1787	48.2385	48.8807	50.1001	52.598	2.26532	2.2811	2.30707	2.32939	2.33282	2.35679	2.39038
31.59	46.6742	47.9254	48.1666	48.2255	48.8672	50.0871	52.5838	2.26333	2.28068	2.30636	2.32859	2.33164	2.3566	2.38926
31.58	46.6627	47.9123	48.1552	48.2147	48.8541	50.0714	52.5702	2.2627	2.27884	2.30582	2.32792	2.33054	2.3548	2.38873
31.57	46.6506	47.9016	48.1427	48.2011	48.8413	50.0576	52.5582	2.26123	2.27824	2.30484	2.32644	2.32895	2.35466	2.38726
31.56	46.6408	47.888	48.1283	48.1895	48.8282	50.0447	52.5449	2.26067	2.2765	2.30328	2.32561	2.32873	2.35345	2.38622
31.55	46.6315	47.8762	48.114	48.1739	48.814	50.0329	52.5304	2.25985	2.27552	2.30116	2.32402	2.32665	2.35321	2.38475
31.54	46.6203	47.8634	48.1032	48.1624	48.8001	50.0176	52.518	2.25904	2.27471	2.29982	2.32324	2.32666	2.35256	2.38429
31.53	46.6069	47.8523	48.0881	48.1497	48.7863	50.0055	52.5037	2.25805	2.27383	2.29835	2.32172	2.3245	2.35193	2.38343
31.52	46.5952	47.8393	48.0754	48.1366	48.7716	49.9894	52.4932	2.25627	2.27368	2.29758	2.32049	2.32411	2.35134	2.38284
31.51	46.584	47.8261	48.0628	48.1235	48.7602	49.9752	52.4769	2.25501	2.2722	2.29657	2.31841	2.32221	2.34973	2.3825
31.5	46.5732	47.8142	48.0472	48.1091	48.7449	49.9618	52.466	2.25234	2.27216	2.29548	2.31723	2.32135	2.34935	2.38157
31.49	46.5624	47.7996	48.036	48.0957	48.7315	49.9474	52.4522	2.25102	2.27013	2.29438	2.31584	2.31999	2.34637	2.38083
31.48	46.551	47.7843	48.0222	48.0837	48.7192	49.9325	52.4386	2.24873	2.2691	2.29343	2.31506	2.3187	2.34502	2.37934
31.47	46.5397	47.7701	48.0087	48.0699	48.7041	49.9199	52.4234	2.24745	2.26768	2.29237	2.31414	2.31764	2.34224	2.37783
31.46	46.5294	47.7554	47.9956	48.0561	48.6903	49.9066	52.4118	2.2455	2.26605	2.29178	2.31281	2.3157	2.34091	2.37626
31.45	46.5202	47.7405	47.981	48.0406	48.6758	49.8934	52.3975	2.24416	2.26535	2.29091	2.3112	2.31531	2.33885	2.37502
31.44	46.5095	47.7263	47.9677	48.0292	48.6618	49.8789	52.3837	2.24229	2.26334	2.29013	2.30975	2.31311	2.33781	2.37366
31.43	46.4965	47.7129	47.953	48.0146	48.6475	49.8657	52.3691	2.24074	2.26284	2.28954	2.30865	2.31259	2.3378	2.37262
31.42	46.4826	47.7009	47.9412	48.0025	48.6319	49.8508	52.3569	2.24017	2.26116	2.28894	2.30769	2.31036	2.33696	2.3717
31.41	46.4701	47.6885	47.9275	47.9901	48.6183	49.8363	52.3431	2.23976	2.26079	2.28816	2.30805	2.30998	2.33699	2.37058
31.4	46.4588	47.6746	47.9144	47.9722	48.6023	49.8211	52.3295	2.23994	2.26035	2.28672	2.30735	2.30839	2.33506	2.36961
31.39	46.4461	47.6642	47.9021	47.9598	48.5866	49.8081	52.3159	2.23914	2.26057	2.28514	2.30734	2.30729	2.33517	2.36815
31.38	46.434	47.651	47.8885	47.9445	48.5712	49.7939	52.3035	2.23875	2.26027	2.28338	2.3059	2.30647	2.33366	2.36726
31.37	46.423	47.6424	47.8748	47.9317	48.5516	49.7805	52.2899	2.23742	2.25904	2.28199	2.3046	2.30526	2.33368	2.366
31.36	46.4132	47.6304	47.8613	47.9195	48.5318	49.7651	52.2773	2.23647	2.25892	2.28075	2.30311	2.30524	2.33228	2.36522
31.35	46.4013	47.6144	47.8464	47.9047	48.5043	49.7519	52.2629	2.23449	2.25659	2.27933	2.30096	2.304	2.33165	2.36439
31.34	46.3907	47.5999	47.8334	47.8898	48.4765	49.7379	52.2494	2.23341	2.25586	2.27771	2.29922	2.30472	2.33051	2.36422
31.33	46.3785	47.5856	47.8196	47.8753	48.444	49.7217	52.2348	2.2316	2.25425	2.27583	2.2968	2.30439	2.32907	2.36412
31.32	46.3647	47.5713	47.8048	47.8618	48.4004	49.7074	52.2218	2.22996	2.25274	2.27428	2.29582	2.30605	2.32879	2.36398
31.31	46.3517	47.555	47.7923	47.848	48.3613	49.695	52.2084	2.22833	2.25052	2.27296	2.29408	2.30694	2.32751	2.36333
31.3	46.3406	47.5377	47.7776	47.8332	48.3152	49.6793	52.194	2.22695	2.24737	2.2723	2.29324	2.30847	2.32744	2.36235
31.29	46.3296	47.5253	47.7631	47.818	48.2574	49.6662	52.1798	2.22611	2.24601	2.27098	2.29149	2.31071	2.32571	2.36119
31.28	46.3176	47.5088	47.7494	47.8043	48.2089	49.651	52.1685	2.2249	2.2438	2.26975	2.29085	2.31206	2.32485	2.36011
31.27	46.3066	47.497	47.7351	47.7914	48.1673	49.6377	52.1548	2.2244	2.24365	2.26836	2.2896	2.31362	2.32326	2.35901
31.26	46.2937	47.4842	47.7204	47.7771	48.1412	49.624	52.1405	2.22281	2.24231	2.26718	2.28908	2.3133	2.32218	2.35775
31.25	46.2817	47.4713	47.7061	47.7634	48.1247	49.6108	52.1266	2.22192	2.24176	2.2663	2.28801	2.31285	2.32056	2.35629
31.24	46.2699	47.4583	47.6925	47.7502	48.1094	49.5964	52.1123	2.22006	2.24079	2.265	2.28646	2.31156	2.31866	2.35472
31.23	46.2586	47.4449	47.678	47.7348	48.0911	49.5818	52.0995	2.21906	2.23972	2.26391	2.2851	2.31068	2.31733	2.35337
31.22	46.2411	47.43	47.6632	47.7224	48.0793	49.5663	52.0869	2.21652	2.23885	2.26251	2.28353	2.30934	2.31556	2.35178
31.21	46.2284	47.4165	47.6487	47.708	48.0626	49.5521	52.0742	2.2148	2.23671	2.26174	2.28333	2.30735	2.3155	2.35057
31.2	46.2176	47.3993	47.6346	47.6932	48.0512	49.5386	52.0609	2.21388	2.23556	2.26084	2.28213	2.30584	2.31425	2.34928
31.19	46.2054	47.3869	47.6208	47.6781	48.036	49.5247	52.0466	2.21277	2.23361	2.25976	2.2821	2.30391	2.31405	2.34808
31.18	46.195	47.3704	47.606	47.6648	48.0202	49.5112	52.0339	2.21271	2.23239	2.25816	2.28074	2.3027	2.31303	2.34706
31.17	46.1809	47.355	47.5922	47.6506	48.0057	49.4963	52.0189	2.21157	2.23047	2.25623	2.28009	2.30116	2.31248	2.34563
31.16	46.1669	47.3395	47.5778	47.6359	47.9923	49.4801	52.0043	2.21116	2.22916	2.25437	2.27906	2.30017	2.31127	2.3436
31.15	46.1539	47.3244	47.5626	47.6215	47.9784	49.4655	51.9903	2.20956	2.22834	2.25317	2.2779	2.29878	2.31002	2.3424
31.14	46.1424	47.3096	47.5482	47.6058	47.9637	49.4504	51.9754	2.20884	2.22765	2.25281	2.27717	2.29784	2.30847	2.34124
31.13	46.132	47.2957	47.5327	47.5911	47.9475	49.4361	51.9627	2.20707	2.22774	2.25244	2.2754	2.29607	2.30653	2.34065
31.12	46.1147	47.2801	47.5164	47.5738	47.9355	49.4221	51.9487	2.20564	2.22601	2.25224	2.27449	2.29561	2.30534	2.34036
31.11	46.0995	47.2659	47.5024	47.5615	47.9195	49.4072	51.9351	2.20436	2.22488	2.25196	2.2724	2.29444	2.30387	2.3399
31.1	46.0876	47.25	47.4893	47.5481	47.9095	49.3917	51.9222	2.20312	2.22254	2.2516	2.27184	2.29348	2.30308	2.33935
31.09	46.0748	47.2389	47.4738	47.531	47.894	49.3775	51.909	2.20242	2.22223	2.25089	2.26974	2.29297	2.30166	2.33856
31.08	46.0613	47.2228	47.4598	47.5172	47.8784	49.3626	51.894	2.20087	2.22108	2.25014	2.269	2.29135	2.30035	2.33713
31.07	46.0489	47.2104	47.4451	47.5021	47.863	49.3487	51.8791	2.20012	2.22055	2.2489	2.26731	2.29056	2.29874	2.33558
31.06	46.0353	47.1959	47.4308	47.4892	47.8483	49.3336	51.8667	2.19762	2.22011	2.24709	2.26618	2.28897	2.29708	2.33429
31.05	46.0227	47.184	47.4153	47.476	47.8329	49.3194	51.8539	2.19664	2.21934	2.24563	2.26505	2.2881	2.29554	2.33316
31.04	46.0091	47.1671	47.398	47.4597	47.8188	49.3049	51.8387	2.19525	2.21861	2.24383	2.26347	2.28683	2.29377	2.3319
31.03	45.9994	47.1528	47.3826	47.4443	47.8028	49.2894	51.8265	2.19538	2.21755	2.24228	2.26251	2.28539	2.29235	2.3312
31.02	45.9811	47.1324	47.3669	47.4286	47.7903	49.2745	51.8122	2.1947	2.21727	2.24103	2.26116	2.28431	2.29067	2.33008
31.01	45.9646	47.1165	47.3519	47.413	47.7732	49.2591	51.798	2.19387	2.21634	2.23952	2.26128	2.28259	2.28947	2.32903
31	45.9525	47.101	47.3382	47.3985	47.7617	49.2431	51.7834	2.19324	2.21587	2.2384	2.26018	2.28205	2.28825	2.328
30.99	45.9382	47.0851	47.3237	47.3843	47.7451	49.2281	51.7694	2.19135	2.21442	2.23767	2.25969	2.28019	2.28762	2.3269
30.98	45.9234	47.0651	47.3082	47.3669	47.7297	49.2133	51.754	2.19053	2.21259	2.23677	2.2577	2.27902	2.28698	2.3258
30.97	45.9096	47.0523	47.293	47.3519	47.7145	49.1985	51.7413	2.18873	2.21088	2.23594	2.2564	2.27754	2.28579	2.32423
30.96	45.8957	47.0391	47.2783	47.3376	47.6992	49.1834	51.7263	2.18832	2.20886	2.2332	2.25456	2.27645	2.2848	2.32269
30.95	45.88	47.0259	47.2636	47.3215	47.6847	49.168	51.7128	2.18696	2.20684	2.23049	2.25284	2.27516	2.28294	2.32121
30.94	45.8657	47.0097	47.2472	47.3046	47.6699	49.1529	51.6994	2.18636	2.20478	2.22838	2.25134	2.27376	2.28146	2.31981
30.93	45.8544	46.9976	47.2321	47.2886	47.6534	49.1374	51.6852	2.18502	2.20413	2.22659	2.24902	2.27279	2.27937	2.3188
30.92	45.8377	46.9804	47.2169	47.2754	47.6422	49.1219	51.6721	2.18355	2.20347	2.2249	2.2477	2.27206	2.27788	2.31777
30.91	45.8225	46.967	47.2013	47.2587	47.6251	49.1054	51.66	2.18255	2.20367	2.22338	2.24543	2.27161	2.27669	2.31688
30.9	45.8068	46.9521	47.1874	47.2472	47.6124	49.0903	51.6457	2.18088	2.20292	2.22226	2.2446	2.27089	2.27587	2.3155
30.89	45.7953	46.9365	47.1721	47.2334	47.5948	49.0762	51.6309	2.18083	2.20276	2.22097	2.24337	2.27045	2.2754	2.31459
30.88	45.7802	46.9201	47.1561	47.2176	47.5799	49.0605	51.6165	2.17859	2.20133	2.21968	2.24249	2.26941	2.27425	2.31369
30.87	45.7663	46.9037	47.1409	47.2011	47.5641	49.0459	51.6015	2.1781	2.20016	2.21883	2.24117	2.26857	2.2737	2.31278
30.86	45.7514	46.886	47.1257	47.186	47.5468	49.0323	51.5869	2.17611	2.19821	2.21821	2.23997	2.26682	2.27286	2.31183
30.85	45.737	46.8697	47.1106	47.171	47.5312	49.0144	51.5737	2.17523	2.19643	2.21815	2.23855	2.26546	2.27267	2.31062
30.84	45.7234	46.851	47.0942	47.1542	47.5187	49.0001	51.5597	2.17399	2.19484	2.21777	2.23747	2.26417	2.27241	2.30951
30.83	45.7121	46.8374	47.076	47.1382	47.5027	48.9856	51.5454	2.17339	2.19322	2.21732	2.23715	2.2626	2.27176	2.30828
30.82	45.6955	46.8185	47.0597	47.1244	47.4881	48.9704	51.5305	2.17253	2.19234	2.21647	2.23668	2.26182	2.27082	2.30746
30.81	45.6784	46.8023	47.046	47.1072	47.4715	48.9559	51.5163	2.17059	2.19102	2.21538	2.23618	2.26046	2.26985	2.30641
30.8	45.6611	46.7888	47.0321	47.0939	47.458	48.9403	51.5019	2.16964	2.19092	2.2143	2.23548	2.26007	2.26909	2.30552
30.79	45.6459	46.7729	47.0166	47.0794	47.4394	48.9243	51.4866	2.16723	2.18983	2.21355	2.23488	2.2588	2.2677	2.30386
30.78	45.6306	46.7581	47.0007	47.0625	47.4258	48.9104	51.4734	2.16639	2.18942	2.21264	2.23401	2.25817	2.26731	2.30307
30.77	45.6162	46.7446	46.9837	47.0456	47.4083	48.8937	51.46	2.16476	2.18832	2.21186	2.23328	2.25647	2.26571	2.30211
30.76	45.5996	46.7285	46.9678	47.0296	47.3939	48.8772	51.4456	2.16406	2.18723	2.2106	2.23204	2.25515	2.26467	2.30141
30.75	45.5837	46.714	46.9505	47.0157	47.3776	48.8616	51.433	2.16309	2.18646	2.20891	2.23095	2.25339	2.26337	2.30127
30.74	45.5691	46.6956	46.9355	47.0005	47.363	48.8461	51.4175	2.16296	2.18488	2.2073	2.22933	2.25172	2.2622	2.30066
30.73	45.5532	46.6801	46.9174	46.9834	47.3471	48.8308	51.4032	2.16257	2.18425	2.20503	2.22797	2.25011	2.26072	2.30054
30.72	45.5392	46.6627	46.9037	46.9688	47.334	48.8159	51.3875	2.16168	2.18276	2.2036	2.22665	2.24872	2.25907	2.29929
30.71	45.5225	46.6446	46.8844	46.9531	47.319	48.7995	51.3759	2.16108	2.18227	2.20166	2.2257	2.24752	2.25767	2.29882
30.7	45.5042	46.6253	46.87	46.9354	47.3018	48.7841	51.3607	2.15911	2.18062	2.20075	2.22414	2.24549	2.25589	2.29722
30.69	45.4899	46.6084	46.8533	46.919	47.2855	48.7684	51.3475	2.15903	2.18053	2.19981	2.22232	2.24423	2.25519	2.29596
30.68	45.4756	46.5896	46.8352	46.9031	47.2696	48.7548	51.3318	2.15737	2.1795	2.19925	2.22125	2.24234	2.25348	2.29441
30.67	45.4607	46.572	46.8199	46.8892	47.2527	48.7387	51.3184	2.15639	2.17816	2.19847	2.21951	2.24113	2.25269	2.29292
30.66	45.4456	46.5562	46.8031	46.8726	47.2383	48.7245	51.3046	2.1544	2.1771	2.19749	2.21861	2.23991	2.25072	2.29159
30.65	45.4292	46.5431	46.7882	46.8575	47.2244	48.7086	51.2893	2.15293	2.17536	2.19636	2.21698	2.23884	2.24898	2.28971
30.64	45.4124	46.5259	46.7736	46.8399	47.2076	48.694	51.2765	2.15183	2.17448	2.19484	2.216	2.23767	2.24715	2.28912
30.63	45.3983	46.5089	46.755	46.822	47.1927	48.6785	51.2602	2.15094	2.17213	2.19316	2.21431	2.23593	2.24575	2.28797
30.62	45.3849	46.4944	46.7402	46.8075	47.1758	48.6634	51.2456	2.15033	2.17182	2.19099	2.21306	2.23398	2.24505	2.28731
30.61	45.3671	46.479	46.7226	46.7948	47.1598	48.6467	51.231	2.14884	2.16963	2.18958	2.21138	2.2318	2.24356	2.28575
30.6	45.3455	46.4619	46.7075	46.7756	47.1451	48.6311	51.2162	2.14836	2.16842	2.18768	2.20983	2.2304	2.24347	2.28419
30.59	45.3333	46.4431	46.6905	46.758	47.1302	48.6176	51.2035	2.14704	2.16673	2.18686	2.20871	2.22911	2.24189	2.28267
30.58	45.3186	46.4243	46.6734	46.7415	47.1136	48.5999	51.189	2.14689	2.16528	2.1859	2.20761	2.2276	2.2415	2.28089
30.57	45.3037	46.4077	46.6573	46.7263	47.0958	48.5848	51.1755	2.14569	2.16491	2.18498	2.20765	2.22602	2.23938	2.27958
30.56	45.2853	46.3881	46.6411	46.7086	47.0808	48.5697	51.1632	2.14445	2.16359	2.18415	2.20678	2.22448	2.23875	2.27817
30.55	45.2673	46.3726	46.6239	46.6931	47.065	48.5531	51.1476	2.14271	2.1639	2.18336	2.2064	2.22258	2.23712	2.27632
30.54	45.2527	46.3551	46.6067	46.6774	47.0492	48.5393	51.1354	2.14119	2.16216	2.183	2.20476	2.2206	2.23622	2.27458
30.53	45.2376	46.337	46.5889	46.6603	47.0326	48.5214	51.1176	2.14019	2.16125	2.18119	2.2031	2.21919	2.23465	2.27253
30.52	45.2246	46.318	46.5733	46.6448	47.0163	48.5054	51.1052	2.13975	2.15883	2.18013	2.20167	2.21817	2.23325	2.2714
30.51	45.2069	46.3009	46.5558	46.6292	46.9997	48.4889	51.0921	2.13883	2.15692	2.17802	2.20017	2.21734	2.23306	2.27098
30.5	45.1843	46.2838	46.5403	46.6115	46.9837	48.4727	51.0764	2.13811	2.15565	2.17742	2.199	2.21656	2.23181	2.27084
30.49	45.1673	46.2686	46.5238	46.5953	46.9664	48.4563	51.0632	2.13804	2.15413	2.17615	2.19713	2.21623	2.23173	2.27036
30.48	45.1533	46.2503	46.507	46.5788	46.9507	48.4418	51.0488	2.13704	2.15407	2.17528	2.19618	2.21577	2.22986	2.27018
30.47	45.136	46.235	46.4911	46.5645	46.9362	48.424	51.034	2.13586	2.15288	2.17417	2.19507	2.21503	2.22889	2.26941
30.46	45.1184	46.2165	46.4753	46.5486	46.922	48.4071	51.0205	2.13405	2.15259	2.17297	2.19453	2.21414	2.2266	2.26908
30.45	45.1024	46.2016	46.4585	46.5325	46.9037	48.3925	51.0028	2.13262	2.15111	2.17174	2.19338	2.21235	2.22553	2.26828
30.44	45.084	46.1865	46.4416	46.5135	46.8849	48.3764	50.9922	2.13091	2.15005	2.17008	2.19243	2.21063	2.22328	2.26769
30.43	45.0686	46.1658	46.425	46.4969	46.8699	48.3596	50.9787	2.12997	2.14821	2.169	2.19103	2.20926	2.22134	2.26674
30.42	45.0545	46.1486	46.4081	46.4821	46.8527	48.3446	50.9626	2.12905	2.1465	2.16713	2.18959	2.20787	2.22044	2.2656
30.41	45.0384	46.1281	46.3915	46.4669	46.8365	48.3267	50.9478	2.12895	2.14548	2.16578	2.18812	2.20657	2.21862	2.26458
30.4	45.0155	46.1106	46.3706	46.4472	46.8226	48.3114	50.9331	2.12807	2.14348	2.16392	2.18619	2.206	2.21822	2.2634
30.39	44.9986	46.0923	46.3559	46.4329	46.8042	48.2938	50.9186	2.12785	2.14256	2.16289	2.18523	2.20568	2.21618	2.26239
30.38	44.9834	46.0723	46.3397	46.4172	46.7895	48.2782	50.9051	2.12777	2.14044	2.16214	2.18362	2.20494	2.21604	2.26131
30.37	44.9651	46.0553	46.3217	46.4001	46.7723	48.2614	50.8912	2.1273	2.1402	2.16132	2.18239	2.204	2.21442	2.26081
30.36	44.9484	46.0362	46.3045	46.3843	46.7563	48.2461	50.8752	2.12725	2.13934	2.1611	2.18081	2.20263	2.21343	2.25953
30.35	44.9302	46.0216	46.2876	46.368	46.7407	48.2294	50.8599	2.12607	2.1389	2.15997	2.18012	2.20137	2.21134	2.25863
30.34	44.9128	46.0069	46.2712	46.352	46.7237	48.2136	50.846	2.12513	2.13886	2.15882	2.17892	2.19986	2.20984	2.25698
30.33	44.8955	45.9889	46.2536	46.3372	46.7061	48.1964	50.8297	2.1235	2.13734	2.15663	2.17828	2.19818	2.20819	2.25489
30.32	44.8811	45.9742	46.2377	46.3175	46.6884	48.1791	50.8161	2.12245	2.13704	2.15493	2.17674	2.19633	2.20625	2.25285
30.31	44.861	45.959	46.22	46.3009	46.6711	48.1633	50.8024	2.12047	2.13505	2.15287	2.17583	2.19458	2.20572	2.25103
30.3	44.8427	45.9384	46.1993	46.2832	46.6561	48.1469	50.7898	2.11938	2.13412	2.15158	2.17494	2.19277	2.20419	2.25035
30.29	44.8237	45.9199	46.1844	46.2689	46.6379	48.1305	50.7759	2.11852	2.1324	2.15125	2.17433	2.19095	2.20379	2.24964
30.28	44.809	45.901	46.169	46.254	46.6246	48.115	50.7609	2.11755	2.13175	2.15035	2.1734	2.1901	2.20215	2.2494
30.27	44.7921	45.8839	46.1523	46.2336	46.6068	48.0985	50.7448	2.11723	2.13076	2.14933	2.17173	2.1884	2.20131	2.24816
30.26	44.7751	45.8631	46.1353	46.2172	46.59	48.0809	50.7297	2.11541	2.12918	2.14793	2.17055	2.18736	2.19971	2.24679
30.25	44.7556	45.845	46.1184	46.2012	46.5744	48.0648	50.715	2.11418	2.1289	2.14655	2.16913	2.18584	2.19873	2.24513
30.24	44.7384	45.8253	46.1015	46.1832	46.5585	48.0497	50.7011	2.11257	2.1274	2.1448	2.16835	2.18455	2.19771	2.24395
30.23	44.7209	45.807	46.0838	46.1659	46.54	48.0299	50.6865	2.11187	2.1276	2.1432	2.16742	2.18261	2.1963	2.24294
30.22	44.705	45.7884	46.0631	46.1468	46.5226	48.0171	50.6724	2.11091	2.12583	2.1416	2.1667	2.18106	2.19564	2.2423
30.21	44.6874	45.7743	46.047	46.1332	46.5055	48.0013	50.6585	2.11078	2.12555	2.14036	2.16567	2.17975	2.1943	2.2416
30.2	44.6691	45.7596	46.0288	46.1154	46.4899	47.9855	50.644	2.1098	2.12426	2.13945	2.16409	2.17865	2.19346	2.24005
30.19	44.648	45.7387	46.0114	46.0995	46.4728	47.9686	50.6294	2.10818	2.12254	2.13842	2.1626	2.17763	2.19198	2.23905
30.18	44.6314	45.7195	45.9947	46.0839	46.4579	47.9517	50.6147	2.10735	2.12094	2.13774	2.16084	2.17627	2.19116	2.2379
30.17	44.6138	45.7044	45.9778	46.0639	46.439	47.9347	50.6011	2.10563	2.11922	2.13674	2.15847	2.17445	2.19005	2.23695
30.16	44.5957	45.6873	45.961	46.0468	46.4195	47.9177	50.5868	2.10488	2.11882	2.1354	2.15608	2.17239	2.18913	2.23597
30.15	44.5772	45.6708	45.9422	46.0296	46.4047	47.9024	50.5728	2.10291	2.11708	2.1348	2.154	2.17121	2.18809	2.23503
30.14	44.558	45.6523	45.9245	46.0132	46.389	47.8861	50.5585	2.10191	2.11678	2.1345	2.15192	2.17	2.18686	2.23406
30.13	44.5396	45.6347	45.9072	45.9967	46.3713	47.8696	50.5443	2.10119	2.11488	2.13361	2.15083	2.16846	2.18599	2.23273
30.12	44.5228	45.6144	45.8886	45.9748	46.3552	47.8525	50.5304	2.10041	2.11485	2.13207	2.14917	2.16725	2.18458	2.2314
30.11	44.5092	45.5972	45.8715	45.96	46.339	47.8339	50.5165	2.09971	2.11423	2.13027	2.14872	2.16619	2.18333	2.22968
30.1	44.4873	45.5752	45.8551	45.9445	46.3213	47.8184	50.5011	2.09823	2.11385	2.12865	2.14777	2.16468	2.18165	2.22799
30.09	44.4674	45.5547	45.8349	45.926	46.3048	47.8032	50.4866	2.09697	2.11313	2.12701	2.14709	2.16359	2.18016	2.22652
30.08	44.4459	45.5351	45.8179	45.9116	46.2892	47.7858	50.4717	2.09442	2.1113	2.12602	2.14606	2.16264	2.17844	2.22578
30.07	44.4306	45.5147	45.8002	45.8937	46.2726	47.7689	50.4566	2.09347	2.11024	2.12529	2.14491	2.16151	2.17678	2.22504
30.06	44.4112	45.4967	45.7828	45.8743	46.254	47.7518	50.4426	2.09171	2.10819	2.12462	2.14385	2.16048	2.17591	2.22435
30.05	44.3942	45.4807	45.7659	45.8577	46.2387	47.7367	50.4284	2.09093	2.10722	2.12362	2.143	2.1596	2.17521	2.22352
30.04	44.3771	45.4622	45.7484	45.8432	46.2209	47.7207	50.415	2.08969	2.10505	2.12207	2.14292	2.15825	2.17511	2.22257
30.03	44.3592	45.4463	45.7306	45.8258	46.2036	47.7026	50.4004	2.08881	2.10391	2.12068	2.1417	2.15658	2.17424	2.22157
30.02	44.3402	45.4282	45.7116	45.8061	46.1882	47.6876	50.3851	2.08786	2.10182	2.11898	2.14072	2.15524	2.17355	2.2206
30.01	44.3223	45.4149	45.6936	45.789	46.1697	47.6713	50.37	2.08644	2.10075	2.1173	2.13903	2.15332	2.17254	2.21959
30	44.3056	45.3952	45.6765	45.7745	46.1521	47.6538	50.3571	2.08552	2.09939	2.11568	2.13796	2.15186	2.17088	2.21826
29.99	44.2836	45.3772	45.6583	45.7573	46.1357	47.6358	50.3435	2.0836	2.09828	2.1143	2.13623	2.15032	2.16844	2.21716
29.98	44.264	45.3616	45.642	45.7409	46.1179	47.6187	50.3279	2.08299	2.09806	2.11241	2.13452	2.14895	2.16572	2.2161
29.97	44.2446	45.3402	45.6241	45.7196	46.1006	47.6033	50.3118	2.08188	2.09634	2.11075	2.1319	2.1475	2.16387	2.21513
29.96	44.2281	45.3239	45.6039	45.7003	46.0831	47.588	50.2987	2.08204	2.09572	2.10846	2.12979	2.14634	2.16171	2.2142
29.95	44.2106	45.2997	45.5847	45.6846	46.066	47.5729	50.2826	2.08172	2.09385	2.1068	2.12871	2.14494	2.16082	2.21278
29.94	44.1904	45.283	45.5675	45.668	46.0476	47.5538	50.2705	2.08165	2.09345	2.10536	2.1272	2.14299	2.15878	2.21185
29.93	44.17	45.2642	45.5498	45.6497	46.0298	47.5365	50.2547	2.08062	2.09241	2.10395	2.12624	2.14156	2.15764	2.21056
29.92	44.1512	45.2459	45.5318	45.6316	46.0139	47.5209	50.2408	2.07946	2.09212	2.10301	2.12453	2.14043	2.15628	2.20951
29.91	44.1333	45.2253	45.5131	45.6143	45.9976	47.504	50.224	2.07833	2.09113	2.10149	2.12379	2.14006	2.15463	2.20813
29.9	44.1177	45.2084	45.4968	45.5981	45.9785	47.4868	50.2124	2.07698	2.0898	2.10082	2.12223	2.13861	2.15333	2.20736
29.89	44.0954	45.1904	45.4767	45.5796	45.9628	47.4707	50.194	2.07543	2.08847	2.09905	2.1206	2.13815	2.15169	2.20636
29.88	44.075	45.1726	45.4605	45.562	45.9448	47.4539	50.1821	2.07375	2.08683	2.09798	2.11898	2.13669	2.15078	2.20585
29.87	44.0575	45.1537	45.4439	45.544	45.929	47.4368	50.1671	2.07297	2.08621	2.09641	2.11688	2.13615	2.149	2.20516
29.86	44.0398	45.1358	45.4241	45.5255	45.9096	47.4204	50.1526	2.07171	2.08503	2.0951	2.1152	2.13444	2.14857	2.20431
29.85	44.0222	45.1191	45.4083	45.5073	45.8932	47.4041	50.1364	2.07094	2.08451	2.09423	2.11283	2.13328	2.14714	2.20313
29.84	44.0044	45.0981	45.3899	45.4902	45.8763	47.3876	50.1238	2.06914	2.08254	2.09333	2.11174	2.13185	2.1466	2.20166
29.83	43.9844	45.0792	45.3722	45.4722	45.8587	47.3692	50.1076	2.06778	2.08148	2.09316	2.10975	2.13002	2.14541	2.19996
29.82	43.966	45.0595	45.3541	45.4545	45.843	47.3547	50.0946	2.06629	2.07953	2.09194	2.10919	2.12904	2.14452	2.19861
29.81	43.9458	45.0384	45.3337	45.4361	45.8239	47.337	50.078	2.06482	2.07847	2.09082	2.10769	2.12723	2.14387	2.19715
29.8	43.9305	45.018	45.3172	45.4169	45.8082	47.3196	50.0638	2.06392	2.07697	2.08829	2.10656	2.12667	2.14263	2.19593
29.79	43.9087	44.9963	45.2989	45.3982	45.789	47.3022	50.0476	2.06186	2.07545	2.08686	2.10534	2.12475	2.14207	2.19488
29.78	43.886	44.9755	45.2825	45.3826	45.7694	47.2833	50.0351	2.06086	2.07371	2.08532	2.10433	2.12391	2.13954	2.19436
29.77	43.8686	44.9538	45.2635	45.3658	45.7521	47.2673	50.0198	2.05914	2.07109	2.08405	2.10363	2.12229	2.13841	2.19376
29.76	43.8521	44.936	45.2441	45.3475	45.7367	47.2491	50.0068	2.05855	2.06937	2.083	2.10205	2.12088	2.13548	2.19318
29.75	43.8348	44.9174	45.2253	45.3296	45.7173	47.2318	49.9903	2.0568	2.06721	2.08132	2.10139	2.11835	2.13451	2.19259
29.74	43.8141	44.8972	45.2083	45.3117	45.6998	47.2134	49.9785	2.05607	2.06573	2.08026	2.09903	2.11634	2.13287	2.19199
29.73	43.7936	44.8813	45.1881	45.2936	45.6835	47.1997	49.9599	2.05465	2.06405	2.07832	2.09736	2.11517	2.13264	2.19102
29.72	43.775	44.8659	45.1703	45.2788	45.6653	47.1808	49.9507	2.05384	2.06297	2.0775	2.09531	2.11358	2.13176	2.19028
29.71	43.7557	44.8483	45.152	45.2578	45.6474	47.1634	49.9301	2.05262	2.061	2.07628	2.0936	2.11253	2.13026	2.18835
29.7	43.7416	44.8312	45.1329	45.2402	45.6298	47.1458	49.918	2.05198	2.05983	2.07547	2.09234	2.11024	2.12923	2.18687
29.69	43.7218	44.8126	45.1157	45.2236	45.6109	47.1281	49.9009	2.05087	2.05878	2.0737	2.09114	2.10885	2.12694	2.18535
29.68	43.6981	44.7914	45.0927	45.2052	45.5954	47.1121	49.8893	2.04929	2.05734	2.07203	2.09026	2.1068	2.12594	2.18423
29.67	43.6774	44.7721	45.076	45.1892	45.5767	47.0989	49.8735	2.04811	2.05713	2.07078	2.08847	2.10535	2.12337	2.18228
29.66	43.6624	44.7494	45.0595	45.1697	45.56	47.0787	49.8597	2.04662	2.05596	2.06984	2.08704	2.10328	2.12157	2.18058
29.65	43.6405	44.7306	45.0403	45.1512	45.5406	47.0617	49.8446	2.04637	2.05589	2.06893	2.08464	2.10158	2.11844	2.17857
29.64	43.6209	44.7064	45.0207	45.1356	45.5223	47.0453	49.833	2.04477	2.0536	2.06829	2.08383	2.09966	2.11687	2.17758
29.63	43.6026	44.6872	45.0036	45.1183	45.5065	47.0292	49.8135	2.04443	2.05272	2.0678	2.08243	2.09807	2.11522	2.17615
29.62	43.5831	44.6664	44.9854	45.1017	45.487	47.0095	49.8023	2.04312	2.05128	2.0662	2.08136	2.09679	2.11393	2.1756
29.61	43.5661	44.6459	44.9669	45.0832	45.4699	46.9929	49.7866	2.04255	2.05057	2.06447	2.08042	2.09478	2.11378	2.17489
29.6	43.5501	44.6276	44.9442	45.0624	45.4522	46.9761	49.7737	2.0419	2.05045	2.06181	2.0788	2.09355	2.11295	2.17405
29.59	43.53	44.6091	44.9284	45.0431	45.4334	46.9571	49.7587	2.04028	2.04964	2.06035	2.07788	2.09104	2.11337	2.1731
29.58	43.5075	44.5896	44.9082	45.0243	45.417	46.9399	49.744	2.03861	2.04962	2.05839	2.07643	2.08968	2.11125	2.17242
29.57	43.4877	44.5725	44.8917	45.0084	45.397	46.9251	49.7283	2.03612	2.04804	2.0572	2.07592	2.08756	2.11132	2.17199
29.56	43.4695	44.5532	44.8731	44.9916	45.3802	46.9075	49.7155	2.03515	2.04715	2.05603	2.07394	2.08638	2.10959	2.17137
29.55	43.4489	44.5351	44.8529	44.9724	45.3623	46.8909	49.7004	2.03267	2.04548	2.05388	2.0724	2.085	2.1094	2.17086
29.54	43.431	44.517	44.8337	44.9558	45.3449	46.8703	49.6879	2.0319	2.04439	2.05334	2.07055	2.08484	2.10804	2.16979
29.53	43.4107	44.4986	44.8154	44.9379	45.3265	46.8559	49.6702	2.0299	2.04291	2.05198	2.06875	2.08447	2.10758	2.16788
29.52	43.3898	44.4796	44.7948	44.9174	45.3097	46.8375	49.6562	2.02846	2.04109	2.05004	2.0671	2.08344	2.10685	2.16726
29.51	43.3719	44.459	44.7764	44.9002	45.2941	46.8212	49.6395	2.0271	2.03962	2.04829	2.06556	2.08272	2.10491	2.1663
29.5	43.3545	44.4391	44.7527	44.8817	45.2743	46.8006	49.6274	2.02557	2.03776	2.04635	2.06499	2.08101	2.10296	2.1665
29.49	43.3346	44.4165	44.7367	44.864	45.2562	46.7853	49.6142	2.02446	2.03638	2.04506	2.06347	2.08031	2.09988	2.16615
29.48	43.3094	44.3959	44.7154	44.8444	45.2407	46.7682	49.5995	2.02219	2.03442	2.04355	2.06247	2.07919	2.09841	2.16531
29.47	43.2885	44.3775	44.6991	44.8282	45.2204	46.7494	49.5847	2.02141	2.03374	2.04226	2.06134	2.0785	2.0956	2.16358
29.46	43.2702	44.3551	44.6818	44.8128	45.204	46.7332	49.5701	2.01964	2.0324	2.04097	2.06056	2.07705	2.09478	2.16186
29.45	43.2538	44.3366	44.6636	44.7918	45.1841	46.7145	49.5546	2.01879	2.03119	2.03938	2.05981	2.07544	2.09302	2.15931
29.44	43.2343	44.3182	44.6457	44.7724	45.1658	46.6965	49.5402	2.01682	2.03039	2.03768	2.05835	2.07382	2.09237	2.15737
29.43	43.2129	44.3011	44.6265	44.7528	45.1488	46.6803	49.5266	2.0157	2.0289	2.03618	2.05703	2.07246	2.09141	2.15599
29.42	43.1898	44.2805	44.6072	44.7341	45.1312	46.6632	49.5127	2.01482	2.02767	2.03448	2.05508	2.07165	2.09007	2.15481
29.41	43.1717	44.2615	44.5878	44.7158	45.1128	46.6428	49.4984	2.01384	2.02526	2.03353	2.05413	2.07071	2.0891	2.15405
29.4	43.1531	44.2407	44.5678	44.6966	45.0944	46.6269	49.4845	2.01364	2.02386	2.03284	2.05207	2.07021	2.08739	2.15296
29.39	43.1325	44.2231	44.5501	44.6813	45.0767	46.6106	49.4699	2.01195	2.02193	2.03223	2.05134	2.06855	2.08713	2.15205
29.38	43.1108	44.1995	44.5284	44.6625	45.0607	46.594	49.4533	2.01111	2.02003	2.03127	2.04929	2.0672	2.08555	2.15056
29.37	43.0889	44.1774	44.5127	44.6435	45.0395	46.5756	49.4402	2.00911	2.01817	2.02972	2.04819	2.06464	2.08508	2.15011
29.36	43.0687	44.1517	44.495	44.6276	45.0222	46.5594	49.4278	2.0084	2.01539	2.028	2.04705	2.06273	2.08354	2.14964
29.35	43.0505	44.1322	44.4756	44.6059	45.004	46.5416	49.4141	2.00719	2.0141	2.02632	2.04521	2.06034	2.08274	2.14928
29.34	43.0307	44.1084	44.4562	44.5885	44.9851	46.5236	49.3999	2.00664	2.01186	2.02473	2.04463	2.05833	2.08171	2.14867
29.33	43.0102	44.0844	44.4374	44.569	44.968	46.5041	49.3857	2.00625	2.01127	2.02249	2.04293	2.05697	2.08062	2.14749
29.32	42.9877	44.0648	44.4176	44.5505	44.9516	46.4901	49.3712	2.00548	2.00971	2.02009	2.04221	2.056	2.07984	2.14636
29.31	42.9673	44.0492	44.4	44.5322	44.9335	46.4716	49.3571	2.00596	2.00868	2.01804	2.04027	2.0545	2.07777	2.1449
29.3	42.9483	44.0267	44.3795	44.511	44.9154	46.4537	49.3441	2.00508	2.00725	2.0168	2.03899	2.05275	2.07656	2.14389
29.29	42.9309	44.0123	44.3612	44.4957	44.899	46.4385	49.3297	2.00523	2.00568	2.01543	2.03762	2.05158	2.07457	2.14273
29.28	42.9096	43.9921	44.3414	44.4787	44.8848	46.4204	49.3147	2.00362	2.00518	2.01412	2.0365	2.05051	2.07299	2.14129
29.27	42.886	43.9735	44.3224	44.4584	44.8629	46.4041	49.2991	2.0022	2.00398	2.01257	2.03544	2.04849	2.07123	2.13985
29.26	42.8639	43.9557	44.3032	44.4422	44.8453	46.387	49.2853	1.99992	2.00382	2.01091	2.03391	2.04704	2.0701	2.13852
29.25	42.8467	43.9377	44.2839	44.4221	44.8267	46.3691	49.2717	1.99821	2.00236	2.00939	2.03297	2.04517	2.06903	2.1374
29.24	42.826	43.9189	44.2659	44.4032	44.8074	46.3498	49.2567	1.9962	2.00153	2.00781	2.03043	2.04294	2.06781	2.13615
29.23	42.8044	43.9005	44.246	44.3845	44.7901	46.3319	49.2424	1.99324	2.00014	2.00649	2.02854	2.04139	2.06684	2.13502
29.22	42.7852	43.8815	44.2269	44.3668	44.7736	46.3165	49.2287	1.9918	1.99899	2.00468	2.02576	2.03996	2.06562	2.13363
29.21	42.7651	43.8648	44.2084	44.349	44.7552	46.2991	49.2147	1.98918	1.99838	2.00288	2.02354	2.03866	2.06457	2.13219
29.2	42.7463	43.8392	44.1882	44.3287	44.7379	46.282	49.201	1.9882	1.99584	2.00104	2.02149	2.03714	2.06301	2.13116
29.19	42.7275	43.8219	44.1688	44.3113	44.7187	46.2642	49.185	1.98672	1.99465	1.99972	2.01997	2.03548	2.06211	2.12959
29.18	42.7092	43.7971	44.1494	44.2936	44.7001	46.2474	49.1701	1.98558	1.99192	1.99833	2.01903	2.03366	2.06112	2.12914
29.17	42.6844	43.7771	44.1296	44.2732	44.6822	46.2313	49.1551	1.98385	1.99031	1.99697	2.01751	2.03239	2.05997	2.12852
29.16	42.6625	43.7561	44.1126	44.2571	44.6634	46.2137	49.1413	1.98196	1.98821	1.99621	2.01657	2.03103	2.05903	2.12815
29.15	42.643	43.7359	44.0938	44.2381	44.6448	46.1951	49.1287	1.98088	1.98662	1.99469	2.01448	2.02958	2.05772	2.12706
29.14	42.6223	43.7157	44.0721	44.2173	44.6271	46.177	49.1141	1.97934	1.98548	1.99365	2.01284	2.0278	2.05676	2.12559
29.13	42.603	43.6934	44.0534	44.2004	44.6086	46.1601	49.1001	1.9791	1.98396	1.99216	2.01045	2.02583	2.05574	2.12379
29.12	42.5797	43.6781	44.0349	44.1803	44.5912	46.1442	49.0878	1.97695	1.98386	1.99082	2.00825	2.02396	2.05522	2.12185
29.11	42.5609	43.6585	44.016	44.1641	44.5734	46.1266	49.0719	1.97582	1.98231	1.98907	2.00653	2.0222	2.05376	2.1208
29.1	42.5416	43.6399	43.997	44.1454	44.5556	46.111	49.0587	1.97381	1.98191	1.98753	2.00452	2.02108	2.05221	2.1195
29.09	42.521	43.6211	43.9775	44.1268	44.5363	46.093	49.0425	1.97188	1.97976	1.98613	2.00387	2.01934	2.05032	2.11956
29.08	42.5034	43.5991	43.9596	44.1084	44.5188	46.0763	49.0284	1.97076	1.97873	1.98477	2.00236	2.01794	2.0486	2.11879
29.07	42.4791	43.5792	43.9391	44.0891	44.5017	46.059	49.0144	1.96842	1.97705	1.98406	2.0019	2.01558	2.04747	2.11898
29.06	42.4537	43.556	43.9217	44.0715	44.4834	46.0414	49.0001	1.96712	1.97549	1.9822	2.00017	2.01383	2.04546	2.11791
29.05	42.4359	43.53	43.9022	44.0543	44.467	46.0227	48.9869	1.96535	1.97338	1.98092	1.9991	2.01193	2.04433	2.11708
29.04	42.4184	43.509	43.883	44.0351	44.4478	46.0067	48.9731	1.9648	1.97123	1.9788	1.99731	2.01061	2.04272	2.11636
29.03	42.4006	43.4882	43.8643	44.0164	44.43	45.99	48.9601	1.96283	1.97011	1.97683	1.99607	2.00949	2.04143	2.11478
29.02	42.3789	43.4657	43.8453	43.9987	44.4124	45.9748	48.9476	1.96155	1.96724	1.97508	1.99522	2.0087	2.03972	2.11426
29.01	42.3572	43.446	43.8253	43.9818	44.3936	45.9564	48.9319	1.96005	1.96592	1.97244	1.99381	2.00829	2.03776	2.11185
29	42.3362	43.4269	43.8084	43.9621	44.3742	45.9409	48.918	1.95899	1.96354	1.97116	1.9925	2.00712	2.03602	2.11154
28.99	42.3181	43.4072	43.7881	43.943	44.357	45.922	48.9036	1.95868	1.96165	1.96893	1.99019	2.00649	2.03426	2.11003
28.98	42.2998	43.3882	43.768	43.9242	44.3398	45.9073	48.891	1.95753	1.95964	1.96771	1.98905	2.00511	2.03383	2.10991
28.97	42.2739	43.3711	43.7488	43.9056	44.3223	45.8901	48.876	1.95673	1.95748	1.96565	1.98743	2.00404	2.03234	2.10831
28.96	42.2501	43.3527	43.7319	43.8871	44.3063	45.8725	48.8616	1.95469	1.95612	1.96455	1.98673	2.00197	2.03233	2.10711
28.95	42.2341	43.3349	43.7125	43.8714	44.2896	45.8535	48.8481	1.95434	1.95394	1.96274	1.9858	2.00154	2.03095	2.10611
28.94	42.2154	43.3181	43.6922	43.8526	44.268	45.8383	48.8349	1.95261	1.95337	1.96115	1.98413	2.00006	2.03023	2.10444
28.93	42.1938	43.3001	43.6724	43.8323	44.2498	45.8224	48.8203	1.951	1.95177	1.95966	1.98311	1.99929	2.02843	2.10447
28.92	42.1736	43.2792	43.654	43.8133	44.2326	45.8058	48.805	1.94943	1.95135	1.95772	1.98147	1.99838	2.02677	2.10266
28.91	42.1543	43.2596	43.6355	43.7943	44.2161	45.7845	48.7887	1.94753	1.95026	1.95662	1.98095	1.99689	2.02487	2.1027
28.9	42.1325	43.2406	43.6151	43.7757	44.1967	45.7685	48.7767	1.94644	1.949	1.95491	1.97938	1.99565	2.0231	2.10101
28.89	42.1134	43.2166	43.5958	43.7602	44.1803	45.7522	48.7621	1.94439	1.94761	1.95458	1.97875	1.99357	2.02182	2.10012
28.88	42.0969	43.1982	43.5786	43.7449	44.1612	45.736	48.7497	1.94363	1.94564	1.95287	1.97741	1.99225	2.01917	2.09844
28.87	42.0731	43.178	43.5594	43.723	44.1434	45.7179	48.7363	1.94063	1.94423	1.95165	1.97502	1.99013	2.01792	2.09775
28.86	42.052	43.1555	43.5375	43.7059	44.1273	45.7027	48.7233	1.93974	1.94183	1.94999	1.9732	1.98878	2.016	2.09784
28.85	42.0291	43.1373	43.5215	43.6874	44.1082	45.6836	48.7101	1.93751	1.94038	1.94868	1.9705	1.9868	2.01629	2.09763
28.84	42.0103	43.1176	43.5038	43.6704	44.09	45.6678	48.6965	1.93688	1.93844	1.94843	1.9687	1.98529	2.01558	2.09879
28.83	41.9933	43.0994	43.4855	43.6508	44.0735	45.6505	48.6826	1.9362	1.93723	1.94626	1.96573	1.98384	2.01556	2.09797
28.82	41.9723	43.0794	43.4656	43.63	44.0555	45.6325	48.6688	1.93513	1.93625	1.94554	1.96386	1.98271	2.01477	2.09886
28.81	41.9516	43.0625	43.448	43.6137	44.0352	45.6155	48.6525	1.93481	1.93538	1.943	1.96186	1.9814	2.01376	2.09721
28.8	41.9333	43.0459	43.4286	43.5967	44.0182	45.598	48.6404	1.93292	1.93501	1.94163	1.961	1.97979	2.0129	2.09662
28.79	41.9139	43.0258	43.4091	43.5758	44.0001	45.5817	48.6264	1.93206	1.93362	1.93941	1.95959	1.97873	2.01086	2.09438
28.78	41.8965	43.0113	43.3881	43.556	43.9866	45.5643	48.6134	1.9302	1.93305	1.93808	1.95862	1.97672	2.01017	2.09283
28.77	41.8742	42.9904	43.3727	43.5421	43.9675	45.5472	48.5992	1.92857	1.93171	1.93706	1.95831	1.9749	2.00757	2.09109
28.76	41.8547	42.9688	43.3508	43.5211	43.9495	45.5323	48.5854	1.92666	1.92997	1.93598	1.95692	1.97243	2.00749	2.08853
28.75	41.8353	42.947	43.3331	43.5042	43.9328	45.5141	48.5735	1.92509	1.92851	1.93538	1.95625	1.97104	2.00553	2.08786
28.74	41.8173	42.9241	43.3162	43.4888	43.9156	45.4988	48.5608	1.92397	1.9266	1.93328	1.95454	1.96913	2.00515	2.08591
28.73	41.7986	42.9053	43.2976	43.4694	43.8984	45.4807	48.5457	1.9223	1.92572	1.93132	1.95343	1.96784	2.00389	2.08522
28.72	41.779	42.8821	43.2793	43.4516	43.88	45.4663	48.5315	1.92197	1.92325	1.9283	1.95129	1.96584	2.00261	2.08344
28.71	41.7585	42.8634	43.2615	43.4327	43.8609	45.449	48.5179	1.91987	1.92183	1.92691	1.9504	1.96408	2.00134	2.08334
28.7	41.74	42.8442	43.2436	43.4153	43.8433	45.4314	48.5057	1.9187	1.91965	1.92512	1.94927	1.96308	1.99863	2.08209
28.69	41.7227	42.8264	43.2255	43.3978	43.8253	45.4167	48.4901	1.91638	1.91805	1.92377	1.94828	1.96181	1.99727	2.08078
28.68	41.7051	42.8089	43.2027	43.3776	43.8083	45.4003	48.4791	1.91418	1.91714	1.9223	1.94672	1.96194	1.99475	2.07986
28.67	41.6829	42.7917	43.1868	43.3625	43.7923	45.3825	48.4663	1.91165	1.91474	1.92055	1.94464	1.96086	1.99444	2.07846
28.66	41.662	42.7747	43.1667	43.3455	43.777	45.3661	48.4511	1.90895	1.91392	1.9194	1.94292	1.96015	1.9928	2.07822
28.65	41.6412	42.7575	43.1512	43.329	43.7557	45.3472	48.4391	1.90717	1.91209	1.91734	1.94047	1.9582	1.99252	2.07707
28.64	41.6232	42.7389	43.1322	43.3121	43.7396	45.3317	48.4247	1.90527	1.91179	1.91667	1.93897	1.95739	1.9909	2.07684
28.63	41.6062	42.7225	43.1139	43.2932	43.7229	45.315	48.4128	1.90409	1.91083	1.91442	1.93722	1.95621	1.99005	2.07552
28.62	41.5893	42.7048	43.0959	43.2764	43.7075	45.2995	48.3995	1.90214	1.91004	1.91301	1.93631	1.95509	1.98889	2.07456
28.61	41.5698	42.6846	43.0781	43.2588	43.6906	45.2809	48.3852	1.90096	1.9085	1.91111	1.93526	1.95393	1.98768	2.07357
28.6	41.5518	42.6684	43.059	43.2398	43.6717	45.2668	48.3717	1.89936	1.90701	1.90876	1.93363	1.9526	1.98748	2.07288
28.59	41.5337	42.6481	43.0404	43.2211	43.6536	45.248	48.3586	1.89841	1.90556	1.90746	1.93223	1.95142	1.98627	2.07246
28.58	41.5144	42.6252	43.0191	43.2026	43.6364	45.2323	48.3443	1.8974	1.90355	1.90505	1.9299	1.94967	1.98649	2.07163
28.57	41.4966	42.605	43.0038	43.1875	43.6178	45.2142	48.3309	1.89587	1.90237	1.90414	1.92862	1.94852	1.98515	2.07141
28.56	41.4782	42.5851	42.9858	43.1707	43.6026	45.1995	48.3167	1.89454	1.89962	1.90222	1.92593	1.94675	1.98548	2.07051
28.55	41.4582	42.5672	42.9664	43.1518	43.5837	45.1821	48.3042	1.89224	1.89791	1.90133	1.9246	1.94554	1.98423	2.0703
28.54	41.439	42.5489	42.9497	43.138	43.5671	45.1666	48.2914	1.89135	1.89558	1.89939	1.92355	1.9439	1.98424	2.06975
28.53	41.4217	42.5329	42.9326	43.1172	43.551	45.1487	48.2784	1.88994	1.89402	1.89872	1.92264	1.94261	1.9832	2.06931
28.52	41.4036	42.5169	42.9148	43.1005	43.5327	45.1341	48.265	1.8895	1.89279	1.89763	1.92181	1.94084	1.98211	2.06903
28.51	41.387	42.4989	42.8966	43.0823	43.5166	45.1172	48.252	1.88857	1.89109	1.89659	1.9201	1.93925	1.98119	2.0683
28.5	41.3675	42.4862	42.8784	43.0654	43.4986	45.1028	48.2387	1.88731	1.89122	1.89562	1.91912	1.93747	1.97979	2.06739
28.49	41.3512	42.4728	42.8614	43.0476	43.4817	45.0849	48.2261	1.88621	1.88972	1.89381	1.91776	1.93543	1.979	2.06617
28.48	41.333	42.4544	42.8424	43.0287	43.4673	45.0702	48.2123	1.88413	1.88982	1.8926	1.91742	1.93423	1.97714	2.06494
28.47	41.3159	42.4385	42.8255	43.0144	43.4516	45.052	48.1982	1.88327	1.88864	1.89028	1.91682	1.93274	1.9755	2.06344
28.46	41.2989	42.4211	42.8079	42.9973	43.4354	45.0349	48.1857	1.88094	1.8876	1.88908	1.9163	1.93149	1.97253	2.06241
28.45	41.2782	42.4023	42.7901	42.9778	43.4168	45.0196	48.1727	1.87958	1.88588	1.88711	1.91577	1.92964	1.97093	2.0615
28.44	41.2595	42.3852	42.7729	42.9605	43.4008	45.0044	48.1588	1.87807	1.88407	1.88573	1.91445	1.92852	1.96884	2.05995
28.43	41.2449	42.3612	42.7551	42.9429	43.3839	44.989	48.1458	1.87763	1.88147	1.88426	1.9131	1.92715	1.96745	2.05899
28.42	41.2279	42.3452	42.7382	42.9265	43.3659	44.9736	48.1334	1.87696	1.87945	1.88252	1.91153	1.92581	1.9668	2.05799
28.41	41.2098	42.3271	42.7212	42.9108	43.3498	44.9561	48.1204	1.87539	1.87845	1.88132	1.91048	1.92486	1.96603	2.05731
28.4	41.1934	42.3095	42.7036	42.894	43.3323	44.9407	48.1069	1.87439	1.87658	1.87946	1.90887	1.92395	1.96661	2.05658
28.39	41.1738	42.2943	42.6858	42.8784	43.3151	44.9252	48.0928	1.87268	1.87625	1.87805	1.9074	1.92328	1.96597	2.05554
28.38	41.159	42.2772	42.669	42.8587	43.2999	44.9117	48.0808	1.87237	1.87493	1.87582	1.9052	1.92244	1.96595	2.05497
28.37	41.1418	42.2611	42.6518	42.8432	43.2839	44.8947	48.067	1.87036	1.87417	1.87501	1.90359	1.92133	1.96504	2.05389
28.36	41.1262	42.2463	42.6343	42.83	43.2671	44.8777	48.0548	1.86964	1.8732	1.87382	1.90233	1.91972	1.96386	2.05292
28.35	41.1072	42.2308	42.617	42.8103	43.251	44.8621	48.042	1.86766	1.87188	1.87306	1.90069	1.91789	1.96233	2.05147
28.34	41.086	42.2147	42.602	42.7931	43.2339	44.8472	48.0288	1.86672	1.87086	1.87271	1.89986	1.91635	1.96102	2.05064
28.33	41.0712	42.1964	42.5846	42.7765	43.2179	44.831	48.016	1.86531	1.86819	1.87196	1.89823	1.9152	1.95969	2.04988
28.32	41.0558	42.1784	42.5665	42.7606	43.2012	44.8155	48.0035	1.86383	1.86809	1.87146	1.89737	1.91409	1.95808	2.04967
28.31	41.0402	42.1572	42.5503	42.746	43.1854	44.8005	47.9913	1.86291	1.8653	1.87025	1.89615	1.91338	1.95692	2.04881
28.3	41.0209	42.1411	42.5334	42.7308	43.1703	44.7852	47.9803	1.85989	1.86543	1.86919	1.89517	1.91214	1.95537	2.04792
28.29	41.0024	42.1223	42.5157	42.7151	43.1528	44.7692	47.9666	1.85848	1.86432	1.86766	1.89398	1.91107	1.95423	2.04725
28.28	40.9886	42.1027	42.4984	42.6971	43.1375	44.7542	47.9562	1.85577	1.86367	1.86695	1.89183	1.91	1.95332	2.04685
28.27	40.9719	42.0837	42.4829	42.68	43.1221	44.7357	47.9411	1.8544	1.86292	1.8668	1.89077	1.90916	1.95227	2.04646
28.26	40.9588	42.0669	42.4656	42.6636	43.1027	44.7197	47.9277	1.85334	1.86197	1.86585	1.8889	1.9085	1.95108	2.0454
28.25	40.9378	42.0457	42.4492	42.6476	43.09	44.7055	47.9135	1.85234	1.86123	1.86526	1.88796	1.90709	1.94988	2.04418
28.24	40.9169	42.0297	42.4337	42.6313	43.071	44.6894	47.9009	1.85202	1.85895	1.86357	1.88604	1.90557	1.94857	2.04262
28.23	40.9029	42.0139	42.4161	42.616	43.0572	44.6725	47.8884	1.85113	1.85773	1.86243	1.8851	1.90385	1.94721	2.04112
28.22	40.8869	42.0019	42.3982	42.6	43.0422	44.6585	47.8757	1.85091	1.85526	1.86053	1.88362	1.90187	1.94655	2.03924
28.21	40.8705	41.9886	42.3832	42.5843	43.0262	44.643	47.8636	1.84944	1.85426	1.85862	1.88227	1.90022	1.94548	2.03802
28.2	40.8539	41.9754	42.3665	42.57	43.01	44.6269	47.8526	1.84949	1.85293	1.85719	1.88146	1.89827	1.94451	2.03722
28.19	40.8373	41.9642	42.3495	42.5522	42.995	44.6128	47.8373	1.84767	1.85219	1.85525	1.87983	1.89639	1.94347	2.03668
28.18	40.8227	41.9515	42.3323	42.5376	42.9796	44.5976	47.8261	1.84693	1.85136	1.85431	1.8791	1.89478	1.94212	2.03646
28.17	40.8043	41.9352	42.3167	42.5226	42.9644	44.5831	47.8128	1.84526	1.84994	1.8525	1.87754	1.8932	1.94119	2.03644
28.16	40.7916	41.9213	42.3007	42.505	42.9476	44.5673	47.801	1.84447	1.84892	1.85106	1.87685	1.89239	1.93997	2.03602
28.15	40.7713	41.9034	42.2851	42.4908	42.9334	44.5517	47.788	1.84249	1.84676	1.84814	1.87513	1.89166	1.93883	2.03489
28.14	40.7529	41.888	42.2685	42.4764	42.9171	44.5367	47.7756	1.84113	1.84612	1.84605	1.87435	1.8906	1.93726	2.03346
28.13	40.7397	41.8714	42.2534	42.4596	42.9035	44.5215	47.7646	1.84065	1.8441	1.84412	1.87292	1.89026	1.93588	2.03177
28.12	40.7239	41.8522	42.2388	42.4443	42.8884	44.5068	47.7529	1.83854	1.84308	1.84302	1.87149	1.88891	1.93455	2.03021
28.11	40.7078	41.8364	42.2223	42.4281	42.8709	44.492	47.7398	1.83784	1.8415	1.84246	1.86993	1.88768	1.93331	2.02833
28.1	40.6919	41.8211	42.2055	42.4144	42.8561	44.4772	47.727	1.8358	1.84063	1.84133	1.86803	1.88667	1.93248	2.0275
28.09	40.6729	41.807	42.1911	42.3998	42.8409	44.4633	47.7133	1.83483	1.83979	1.84102	1.8666	1.88595	1.93153	2.02664
28.08	40.6582	41.7938	42.1756	42.3843	42.827	44.4477	47.7018	1.83298	1.83827	1.83953	1.86498	1.88505	1.93106	2.0266
28.07	40.6432	41.779	42.1583	42.3667	42.8114	44.4331	47.6896	1.83195	1.83707	1.8394	1.86388	1.88422	1.92971	2.02604
28.06	40.6294	41.7647	42.1426	42.3518	42.7951	44.4182	47.6786	1.83204	1.8356	1.83792	1.86305	1.88239	1.92872	2.02545
28.05	40.6121	41.7519	42.1303	42.339	42.7806	44.4043	47.6654	1.83104	1.8354	1.83711	1.86272	1.88117	1.92721	2.0249
28.04	40.5947	41.7371	42.1122	42.3233	42.7651	44.3891	47.6538	1.83168	1.83493	1.83515	1.86223	1.87959	1.92606	2.02439
28.03	40.5786	41.7221	42.0979	42.3098	42.7515	44.3757	47.641	1.82919	1.83493	1.83335	1.86193	1.87863	1.9251	2.02467
28.02	40.5654	41.7063	42.0834	42.2961	42.735	44.362	47.6296	1.82873	1.83416	1.83271	1.86168	1.87687	1.92413	2.02451
28.01	40.5505	41.691	42.0677	42.2806	42.7213	44.3456	47.6169	1.82628	1.8337	1.82989	1.86086	1.87553	1.92409	2.02492
28	40.535	41.6733	42.0522	42.2658	42.7073	44.3315	47.6047	1.82508	1.83301	1.82893	1.85978	1.87402	1.92362	2.02389
27.99	40.5191	41.659	42.0379	42.2517	42.6924	44.3182	47.5915	1.82373	1.83246	1.8267	1.85778	1.87251	1.92411	2.02338
27.98	40.5056	41.6424	42.0238	42.2373	42.6778	44.3004	47.5801	1.8233	1.83142	1.82679	1.85634	1.87193	1.92297	2.02192
27.97	40.4913	41.6227	42.0098	42.2233	42.6625	44.2859	47.5678	1.82358	1.83058	1.82472	1.85419	1.87152	1.9226	2.02043
27.96	40.4773	41.6076	41.9919	42.2084	42.6471	44.2728	47.5567	1.82293	1.82971	1.82422	1.85269	1.87177	1.92134	2.0192
27.95	40.4603	41.5921	41.9797	42.1962	42.6346	44.2591	47.5446	1.82307	1.82812	1.82271	1.85197	1.87181	1.92049	2.01749
27.94	40.4436	41.5798	41.9635	42.181	42.6195	44.2463	47.5326	1.82154	1.82687	1.82151	1.85213	1.87144	1.91934	2.01698
27.93	40.4271	41.5671	41.951	42.1694	42.6075	44.2296	47.5204	1.82127	1.82496	1.82065	1.85226	1.87116	1.91798	2.01539
27.92	40.4139	41.5543	41.9359	42.1547	42.5909	44.216	47.5093	1.81898	1.82359	1.81867	1.85252	1.87	1.91701	2.01539
27.91	40.3997	41.5435	41.9231	42.1409	42.5781	44.2012	47.4947	1.8177	1.82224	1.81816	1.85239	1.86881	1.9157	2.0141
27.9	40.3851	41.5324	41.9091	42.1268	42.5659	44.1857	47.4834	1.81598	1.82121	1.81631	1.85175	1.8678	1.915	2.0143
27.89	40.3716	41.5231	41.8944	42.1137	42.5521	44.1727	47.4724	1.81484	1.82031	1.81627	1.85159	1.86653	1.91387	2.0138
27.88	40.3574	41.5134	41.8808	42.0996	42.5381	44.161	47.4616	1.8141	1.81993	1.81485	1.85083	1.86548	1.91385	2.01363
27.87	40.342	41.5009	41.8662	42.0856	42.5254	44.1458	47.4496	1.81266	1.81913	1.81476	1.85037	1.86445	1.91188	2.01339
27.86	40.3272	41.4898	41.8511	42.072	42.5089	44.1325	47.4379	1.8127	1.81852	1.81371	1.84845	1.86328	1.91131	2.01208
27.85	40.314	41.4767	41.8389	42.0605	42.4967	44.1183	47.4267	1.81155	1.81796	1.81323	1.8476	1.86286	1.9097	2.01156
27.84	40.2991	41.462	41.824	42.0464	42.4806	44.1052	47.4134	1.81156	1.81736	1.81333	1.84556	1.86199	1.90785	2.00993
27.83	40.283	41.4482	41.8119	42.0345	42.466	44.0917	47.4028	1.81095	1.81669	1.81247	1.84547	1.86124	1.90622	2.0095
27.82	40.269	41.434	41.7998	42.0229	42.452	44.0766	47.389	1.81187	1.81477	1.8128	1.84413	1.86029	1.90433	2.00779
27.81	40.2561	41.4208	41.7868	42.0077	42.439	44.0633	47.3778	1.81198	1.81361	1.81145	1.84329	1.85988	1.90361	2.00767
27.8	40.2428	41.4067	41.7738	41.9945	42.4249	44.0504	47.3679	1.81199	1.81187	1.81146	1.84222	1.85895	1.90224	2.00671
27.79	40.2282	41.3948	41.7609	41.9832	42.4134	44.0369	47.356	1.8125	1.81082	1.81	1.84021	1.85787	1.90187	2.00615
27.78	40.2147	41.3854	41.7479	41.9687	42.4001	44.0231	47.3447	1.81149	1.8099	1.8091	1.83811	1.85648	1.90103	2.00601
27.77	40.2008	41.3749	41.7357	41.9562	42.3882	44.0093	47.3339	1.81147	1.80932	1.80784	1.83525	1.85531	1.90128	2.00522
27.76	40.19	41.3639	41.7221	41.9427	42.3736	43.9962	47.3233	1.81076	1.80862	1.80679	1.834	1.85422	1.90129	2.00493
27.75	40.1791	41.3542	41.7097	41.9333	42.3616	43.9856	47.311	1.81054	1.80759	1.80584	1.83227	1.85308	1.90154	2.00357
27.74	40.1628	41.3394	41.696	41.9202	42.3488	43.9706	47.299	1.80961	1.80768	1.80434	1.83093	1.85245	1.9011	2.00328
27.73	40.15	41.3272	41.6847	41.9072	42.3364	43.9575	47.287	1.80918	1.8069	1.80358	1.82988	1.8515	1.90016	2.00194
27.72	40.1371	41.3151	41.6713	41.8952	42.3241	43.9449	47.2759	1.80824	1.80725	1.802	1.82896	1.85099	1.89939	2.00149
27.71	40.1246	41.3023	41.6581	41.8834	42.3118	43.933	47.2649	1.80674	1.8067	1.80271	1.82806	1.85039	1.89793	2.00066
27.7	40.1121	41.2885	41.6461	41.8712	42.2982	43.9191	47.2542	1.80658	1.80684	1.80199	1.82661	1.85031	1.89765	1.99985
27.69	40.0984	41.2732	41.6339	41.8585	42.2871	43.9059	47.2439	1.80545	1.80673	1.80209	1.82629	1.84943	1.89659	1.99908
27.68	40.0872	41.2631	41.6222	41.8471	42.2745	43.8926	47.2316	1.8058	1.80702	1.80148	1.82502	1.84869	1.89679	1.9975
27.67	40.0743	41.2527	41.61	41.8377	42.2626	43.8796	47.2212	1.80416	1.80674	1.80062	1.82586	1.8474	1.89612	1.9964
27.66	40.0624	41.2383	41.5974	41.8227	42.2499	43.8654	47.2105	1.80389	1.80656	1.80014	1.82502	1.84591	1.89593	1.99464
27.65	40.0513	41.2274	41.5856	41.8116	42.2364	43.8497	47.1984	1.80256	1.80623	1.799	1.82575	1.84433	1.89435	1.99358
27.64	40.0404	41.2146	41.574	41.7997	42.2239	43.8406	47.1867	1.80136	1.80459	1.79875	1.82489	1.84294	1.89351	1.99259
27.63	40.0283	41.2055	41.5629	41.7905	42.2115	43.8285	47.1752	1.80066	1.80393	1.79783	1.82428	1.84182	1.89225	1.99239
27.62	40.0129	41.1971	41.5516	41.7783	42.1962	43.8145	47.1649	1.79965	1.80241	1.79761	1.82314	1.84099	1.89019	1.99222
27.61	40.004	41.1881	41.5408	41.7664	42.1865	43.8022	47.1538	1.79928	1.80193	1.79672	1.82115	1.84052	1.8896	1.99223
27.6	39.9927	41.1821	41.5292	41.7552	42.175	43.7899	47.1424	1.79772	1.80116	1.79583	1.82047	1.83974	1.88837	1.99268
27.59	39.9817	41.1732	41.518	41.7432	42.1637	43.7782	47.1327	1.79805	1.80075	1.79441	1.81903	1.83924	1.88782	1.99251
27.58	39.9712	41.1658	41.5065	41.7312	42.1518	43.7651	47.1196	1.7974	1.8009	1.79294	1.81939	1.83853	1.88682	1.99226
27.57	39.9604	41.1576	41.4958	41.7208	42.1403	43.7526	47.1085	1.79878	1.80068	1.79183	1.81846	1.83768	1.88597	1.99139
27.56	39.9487	41.1484	41.4842	41.7096	42.1284	43.7395	47.0991	1.79937	1.80118	1.79068	1.81846	1.83687	1.88518	1.99109
27.55	39.9389	41.1384	41.4736	41.6998	42.1159	43.7273	47.0871	1.80006	1.8007	1.79041	1.81761	1.83609	1.88441	1.98994
27.54	39.9304	41.1288	41.4632	41.6877	42.1052	43.7152	47.0765	1.80091	1.80047	1.7902	1.8164	1.83536	1.8837	1.98889
27.53	39.9177	41.1171	41.4519	41.6779	42.0944	43.7028	47.0653	1.80001	1.79967	1.79036	1.81561	1.83432	1.88363	1.98812
27.52	39.9047	41.1062	41.4417	41.6677	42.0807	43.6904	47.0551	1.8	1.79909	1.79032	1.81417	1.83348	1.88395	1.98711
27.51	39.8964	41.0942	41.4305	41.6585	42.0711	43.6778	47.0438	1.79908	1.79774	1.79037	1.8143	1.83244	1.88407	1.98642
27.5	39.8876	41.0865	41.4202	41.6477	42.0605	43.6651	47.0324	1.79933	1.79733	1.7898	1.81313	1.83204	1.88393	1.98535
27.49	39.8773	41.076	41.4102	41.637	42.05	43.6534	47.0218	1.79828	1.79568	1.78897	1.81364	1.83166	1.88281	1.98457
27.48	39.8683	41.0701	41.4001	41.6272	42.0378	43.6419	47.0097	1.79843	1.79423	1.78803	1.81252	1.83135	1.88184	1.98343
27.47	39.8569	41.0621	41.3898	41.616	42.0273	43.6288	46.9992	1.79794	1.79245	1.78682	1.81234	1.83124	1.88064	1.98287
27.46	39.8488	41.0553	41.3801	41.6068	42.0169	43.6175	46.988	1.7978	1.79033	1.7863	1.81192	1.831	1.87953	1.98241
27.45	39.8387	41.0493	41.371	41.5966	42.0059	43.6061	46.9771	1.79822	1.78989	1.78615	1.81132	1.83084	1.87822	1.98236
27.44	39.8314	41.0429	41.3618	41.5866	41.9936	43.5937	46.9669	1.79802	1.78898	1.78591	1.8119	1.83049	1.87714	1.98284
27.43	39.8206	41.0365	41.352	41.5769	41.9849	43.581	46.9566	1.79854	1.78947	1.78581	1.81122	1.83047	1.87632	1.98292
27.42	39.811	41.0294	41.3426	41.5674	41.9735	43.5692	46.9464	1.79809	1.78948	1.78554	1.81195	1.83012	1.87578	1.98304
27.41	39.8039	41.0226	41.3338	41.5589	41.9658	43.5576	46.9362	1.79839	1.78993	1.78543	1.81112	1.83032	1.87571	1.98226
27.4	39.7954	41.0157	41.3244	41.5496	41.9548	43.5458	46.9251	1.79752	1.78996	1.78495	1.81073	1.82959	1.87579	1.98099
27.39	39.7876	41.0079	41.3152	41.5399	41.9442	43.5336	46.9145	1.79767	1.78952	1.7845	1.80967	1.82896	1.87611	1.98012
27.38	39.779	40.9996	41.3066	41.5311	41.9337	43.522	46.9029	1.79726	1.79018	1.7841	1.8085	1.82837	1.8764	1.97895
27.37	39.7708	40.9925	41.2979	41.5207	41.9227	43.5107	46.8925	1.79718	1.79029	1.7831	1.80775	1.82787	1.87656	1.97808
27.36	39.7627	40.9845	41.2896	41.5114	41.9114	43.4991	46.8829	1.79716	1.79057	1.78252	1.80638	1.8273	1.87603	1.97685
27.35	39.7548	40.9771	41.2798	41.5006	41.9009	43.4871	46.8715	1.79679	1.79036	1.78181	1.80664	1.82698	1.87493	1.97615
27.34	39.7481	40.9713	41.2715	41.4907	41.8907	43.4753	46.8617	1.79722	1.79029	1.78141	1.8064	1.82675	1.87384	1.97514
27.33	39.7395	40.9648	41.263	41.482	41.8809	43.4643	46.8521	1.79634	1.78925	1.78098	1.80717	1.82652	1.8732	1.97449
27.32	39.7317	40.9601	41.2551	41.4732	41.8695	43.4524	46.841	1.797	1.78883	1.78061	1.80718	1.82625	1.87278	1.97374
27.31	39.7249	40.9543	41.2482	41.4657	41.8611	43.4417	46.8314	1.79612	1.788	1.78005	1.80727	1.82574	1.87242	1.97278
27.3	39.7183	40.9502	41.2398	41.4565	41.849	43.4317	46.8209	1.79634	1.78769	1.77987	1.80695	1.82516	1.87201	1.9728
27.29	39.7115	40.9456	41.2322	41.4483	41.8386	43.4202	46.8101	1.79613	1.78779	1.77981	1.80602	1.82455	1.87148	1.97154
27.28	39.7052	40.9409	41.224	41.4399	41.8294	43.4087	46.7985	1.79565	1.78785	1.78006	1.80538	1.82416	1.87021	1.97131
27.27	39.698	40.9355	41.2165	41.4316	41.821	43.3976	46.7881	1.79587	1.78775	1.78078	1.80319	1.82394	1.86923	1.97016
27.26	39.6925	40.9309	41.2087	41.4236	41.811	43.3851	46.7788	1.79623	1.78714	1.78134	1.8025	1.82384	1.86778	1.9698
27.25	39.6876	40.9248	41.2013	41.4149	41.801	43.3752	46.7679	1.79731	1.78747	1.78221	1.80048	1.82307	1.8673	1.96896
27.24	39.6823	40.9193	41.193	41.4074	41.7908	43.365	46.758	1.79751	1.78695	1.78191	1.80023	1.82231	1.86655	1.96872
27.23	39.6757	40.912	41.1864	41.4005	41.7824	43.3544	46.748	1.79861	1.78731	1.78122	1.79966	1.82134	1.86569	1.96885
27.22	39.6688	40.9059	41.1787	41.3922	41.7718	43.3427	46.7385	1.7986	1.78673	1.78072	1.79923	1.82002	1.86531	1.96847
27.21	39.662	40.8997	41.1724	41.3848	41.7638	43.3312	46.7275	1.79948	1.78698	1.78002	1.79934	1.81954	1.8648	1.96893
27.2	39.6571	40.8941	41.1647	41.3764	41.7547	43.3208	46.7177	1.79974	1.78627	1.77955	1.79923	1.81885	1.86455	1.96747
27.19	39.6513	40.8893	41.1581	41.3681	41.7453	43.31	46.7067	1.80094	1.7857	1.77752	1.8002	1.81869	1.8639	1.96742
27.18	39.6465	40.8854	41.1516	41.3598	41.7368	43.2992	46.6971	1.80248	1.78506	1.77754	1.80005	1.81828	1.86383	1.96592
27.17	39.6412	40.8815	41.1439	41.3516	41.7277	43.2878	46.6875	1.80273	1.78427	1.77669	1.80097	1.81817	1.86389	1.96589
27.16	39.6354	40.8785	41.1375	41.344	41.7186	43.2758	46.6775	1.80393	1.78421	1.77681	1.80059	1.81783	1.86432	1.96589
27.15	39.6305	40.8752	41.1303	41.3354	41.709	43.2659	46.6676	1.80386	1.78394	1.77663	1.80076	1.81823	1.86426	1.96604
27.14	39.6259	40.8725	41.1234	41.3278	41.7007	43.2561	46.6568	1.80479	1.78454	1.77699	1.8007	1.81799	1.86463	1.96678
27.13	39.6212	40.8692	41.1172	41.3214	41.6931	43.2451	46.6474	1.80465	1.78475	1.77694	1.80074	1.818	1.86503	1.96614
27.12	39.6165	40.8654	41.1104	41.3143	41.6838	43.2347	46.6363	1.8047	1.786	1.77716	1.8006	1.81667	1.86442	1.96596
27.11	39.6107	40.8618	41.1052	41.3077	41.6743	43.2236	46.627	1.80421	1.78586	1.77731	1.80002	1.81589	1.86377	1.96389
27.1	39.6073	40.858	41.0987	41.3016	41.6659	43.2134	46.6143	1.80376	1.78602	1.77677	1.79923	1.81464	1.86213	1.96263
27.09	39.6031	40.8537	41.0933	41.2938	41.6579	43.203	46.6068	1.80401	1.7857	1.77737	1.79736	1.81382	1.86073	1.96111
27.08	39.5988	40.8494	41.087	41.2863	41.6488	43.1926	46.5945	1.80334	1.78507	1.77721	1.79661	1.81299	1.8586	1.96033
27.07	39.5944	40.8453	41.0812	41.2796	41.6394	43.1824	46.5847	1.80453	1.78527	1.77781	1.79503	1.81215	1.8572	1.95971
27.06	39.5902	40.8417	41.0754	41.2728	41.631	43.1712	46.5743	1.80457	1.78504	1.7779	1.79472	1.81232	1.85545	1.95912
27.05	39.586	40.8378	41.0691	41.2657	41.6233	43.1616	46.565	1.80574	1.78598	1.77883	1.79407	1.81198	1.85454	1.95917
27.04	39.5819	40.8349	41.0639	41.259	41.6157	43.1521	46.5536	1.80585	1.7859	1.77867	1.7941	1.81272	1.85385	1.95863
27.03	39.5781	40.8319	41.0592	41.2538	41.6062	43.1415	46.5464	1.80595	1.78659	1.77781	1.79417	1.8125	1.85282	1.95927
27.02	39.5743	40.8297	41.0534	41.2471	41.5988	43.1316	46.5346	1.80576	1.78716	1.77738	1.79447	1.81303	1.85254	1.95899
27.01	39.5705	40.8276	41.0479	41.2403	41.5893	43.1203	46.526	1.80502	1.78793	1.7763	1.79463	1.8127	1.85177	1.95962
27	39.5673	40.8259	41.0436	41.2354	41.5816	43.1105	46.5164	1.80547	1.7883	1.77656	1.79484	1.81293	1.85177	1.959
26.99	39.5644	40.8244	41.0384	41.2266	41.5727	43.0996	46.5061	1.80535	1.78804	1.77654	1.79463	1.81251	1.85154	1.9583
26.98	39.5609	40.823	41.0332	41.2195	41.5649	43.0895	46.4957	1.80696	1.78844	1.77806	1.79348	1.81231	1.85216	1.95766
26.97	39.5581	40.8214	41.0288	41.2121	41.5571	43.0795	46.4872	1.80656	1.7882	1.77833	1.79299	1.81208	1.85265	1.95713
26.96	39.5552	40.8192	41.0242	41.2061	41.5491	43.0688	46.4777	1.80696	1.78906	1.77916	1.79233	1.81055	1.85347	1.95716
26.95	39.5526	40.8172	41.0191	41.1999	41.5411	43.0586	46.4689	1.80602	1.78827	1.77914	1.79242	1.80986	1.8538	1.95642
26.94	39.5501	40.8149	41.0139	41.1938	41.533	43.0494	46.4571	1.80603	1.78907	1.77895	1.79212	1.80847	1.85353	1.95646
26.93	39.5475	40.8123	41.0099	41.188	41.5255	43.0381	46.4471	1.80661	1.78822	1.77881	1.79272	1.80916	1.85317	1.9554
26.92	39.545	40.8094	41.0048	41.1817	41.518	43.0296	46.4371	1.80744	1.78811	1.77848	1.79305	1.80883	1.85262	1.95472
26.91	39.5415	40.8063	41.0006	41.1764	41.5086	43.0191	46.4268	1.80884	1.788	1.77837	1.79348	1.80979	1.85279	1.95312
26.9	39.5389	40.8028	40.9961	41.171	41.5018	43.0099	46.4162	1.80914	1.78778	1.77768	1.79362	1.80969	1.85246	1.95139
26.89	39.5363	40.8	40.9916	41.1634	41.4936	42.9998	46.4057	1.80928	1.78797	1.77804	1.79318	1.80985	1.85228	1.95052
26.88	39.5339	40.7982	40.9871	41.1578	41.4854	42.9906	46.3955	1.80821	1.7872	1.7774	1.79305	1.80967	1.85132	1.94954
26.87	39.5311	40.7961	40.9827	41.152	41.4783	42.9802	46.3874	1.80841	1.78745	1.7775	1.79182	1.80908	1.85046	1.94972
26.86	39.5286	40.7949	40.9783	41.1463	41.4713	42.9695	46.3771	1.80793	1.78663	1.77706	1.79163	1.80875	1.84925	1.94932
26.85	39.5264	40.7937	40.9744	41.1404	41.4636	42.9585	46.3673	1.80815	1.78713	1.77701	1.79011	1.80808	1.8478	1.94929
26.84	39.5242	40.7929	40.9704	41.1343	41.4566	42.9489	46.356	1.80845	1.78636	1.77679	1.78996	1.80838	1.84677	1.9482
26.83	39.5222	40.7922	40.9664	41.129	41.4492	42.9391	46.3474	1.80886	1.78621	1.77683	1.78916	1.808	1.84576	1.94707
26.82	39.5205	40.7915	40.9628	41.123	41.4427	42.9307	46.3384	1.81031	1.78647	1.77709	1.78958	1.80865	1.84542	1.94591
26.81	39.5177	40.7901	40.9588	41.1177	41.4346	42.9211	46.3286	1.81063	1.78682	1.77704	1.78974	1.80854	1.84481	1.94485
26.8	39.515	40.7885	40.9555	41.1125	41.4287	42.9104	46.3184	1.8117	1.78839	1.77749	1.78962	1.80895	1.84432	1.94461
26.79	39.513	40.7866	40.9519	41.1075	41.421	42.9015	46.3103	1.81178	1.78881	1.77733	1.78956	1.80843	1.84341	1.94424
26.78	39.511	40.784	40.9486	41.102	41.4132	42.8912	46.3015	1.81293	1.78964	1.77798	1.78823	1.80773	1.84271	1.94459
26.77	39.509	40.7812	40.9451	41.0962	41.4064	42.8823	46.2925	1.8135	1.78924	1.77835	1.78795	1.80755	1.842	1.94445
26.76	39.5069	40.7782	40.9416	41.0906	41.3995	42.8725	46.2826	1.81471	1.78929	1.77909	1.786	1.80722	1.84164	1.94415
26.75	39.5053	40.7756	40.9382	41.085	41.3914	42.8621	46.2719	1.81556	1.78883	1.77975	1.78564	1.80765	1.84173	1.94344
26.74	39.504	40.7734	40.9345	41.08	41.3834	42.8527	46.2597	1.81631	1.78837	1.78058	1.78449	1.80755	1.84156	1.94311
26.73	39.5025	40.7714	40.9305	41.0755	41.3757	42.8428	46.2512	1.81773	1.78857	1.78193	1.78491	1.80804	1.84143	1.94252
26.72	39.501	40.7704	40.9272	41.0707	41.3673	42.8327	46.2423	1.81793	1.78812	1.78158	1.7849	1.80773	1.84079	1.94207
26.71	39.4997	40.7696	40.9234	41.0645	41.361	42.8236	46.2333	1.81851	1.78922	1.7819	1.78495	1.80781	1.84084	1.94168
26.7	39.4976	40.77	40.9202	41.0602	41.3533	42.8146	46.2241	1.81759	1.78936	1.78133	1.78527	1.80715	1.84072	1.94109
26.69	39.4966	40.7704	40.9171	41.0557	41.348	42.8069	46.214	1.81761	1.79076	1.78117	1.78458	1.80683	1.8412	1.94051
26.68	39.4949	40.7709	40.9137	41.0505	41.3412	42.7972	46.204	1.81675	1.79095	1.78106	1.78521	1.80594	1.8413	1.94002
26.67	39.4935	40.7717	40.9099	41.0456	41.3339	42.7879	46.1947	1.81669	1.79184	1.78128	1.78447	1.80488	1.84177	1.93985
26.66	39.4923	40.7725	40.9065	41.0414	41.327	42.7786	46.1838	1.81635	1.79225	1.78183	1.78543	1.80489	1.84201	1.93964
26.65	39.4913	40.773	40.903	41.0354	41.3199	42.7692	46.175	1.81587	1.79185	1.78242	1.78536	1.80516	1.84221	1.93945
26.64	39.4906	40.7734	40.8996	41.0303	41.3131	42.7599	46.1653	1.81625	1.79211	1.78249	1.78632	1.80599	1.84243	1.93916
26.63	39.4896	40.7738	40.8964	41.0254	41.3062	42.7503	46.1554	1.81584	1.79143	1.78248	1.78644	1.80659	1.84215	1.93869
26.62	39.4885	40.7739	40.8936	41.0206	41.2981	42.7411	46.1467	1.81648	1.79201	1.7827	1.78626	1.80759	1.84176	1.93828
26.61	39.4871	40.7735	40.8898	41.0145	41.2924	42.7327	46.1378	1.81663	1.79215	1.78272	1.78629	1.80735	1.84122	1.93749
26.6	39.4857	40.773	40.8867	41.0104	41.2846	42.7236	46.1289	1.81788	1.79281	1.78261	1.78508	1.80757	1.84084	1.93683
26.59	39.4843	40.7725	40.8836	41.0065	41.2792	42.7146	46.1196	1.81829	1.79331	1.7823	1.7854	1.80724	1.84028	1.93585
26.58	39.4829	40.7714	40.8805	41.0008	41.2717	42.7055	46.1101	1.81969	1.79325	1.78204	1.7847	1.80735	1.84009	1.93476
26.57	39.4816	40.7706	40.8776	40.9966	41.2647	42.6964	46.1003	1.82061	1.79362	1.78187	1.78569	1.80799	1.83999	1.93353
26.56	39.4805	40.7698	40.8748	40.9923	41.2579	42.6874	46.0905	1.8213	1.79279	1.78201	1.78578	1.80844	1.84019	1.93235
26.55	39.4791	40.7693	40.8721	40.9876	41.2513	42.678	46.0821	1.82235	1.79309	1.78188	1.78603	1.80843	1.84044	1.93142
26.54	39.4782	40.7688	40.8693	40.9825	41.2441	42.6686	46.0735	1.82208	1.79212	1.78163	1.78566	1.80815	1.84057	1.93089
26.53	39.4773	40.7682	40.8665	40.9772	41.237	42.6586	46.0632	1.82236	1.79243	1.78135	1.78498	1.80696	1.84043	1.93028
26.52	39.4757	40.768	40.8635	40.9736	41.2293	42.6492	46.0539	1.82177	1.79198	1.78094	1.78529	1.80602	1.83993	1.93004
26.51	39.4744	40.7669	40.8606	40.9697	41.2236	42.6401	46.0448	1.82173	1.79217	1.78117	1.78443	1.80522	1.83928	1.93034
26.5	39.4724	40.7655	40.8577	40.9651	41.216	42.6291	46.0353	1.82088	1.79301	1.78163	1.78489	1.80441	1.83861	1.92993
26.49	39.4711	40.7643	40.8551	40.9612	41.2092	42.6198	46.0258	1.82059	1.79325	1.78239	1.7842	1.8038	1.8385	1.92974
26.48	39.4698	40.763	40.8524	40.9559	41.2028	42.6109	46.0166	1.82039	1.79444	1.78304	1.78453	1.80348	1.83852	1.92969
26.47	39.4688	40.7615	40.8494	40.951	41.1963	42.6016	46.0067	1.82012	1.79395	1.78333	1.78441	1.80317	1.83816	1.92995
26.46	39.4676	40.7597	40.8469	40.9462	41.1895	42.5922	45.9978	1.82048	1.79495	1.78301	1.7846	1.8029	1.83782	1.93019
26.45	39.4665	40.7578	40.8442	40.9423	41.1824	42.5819	45.9896	1.82046	1.79433	1.78288	1.78494	1.80286	1.83742	1.93048
26.44	39.4652	40.7563	40.8416	40.9375	41.1757	42.571	45.9802	1.8211	1.79501	1.78216	1.785	1.80246	1.83737	1.93034
26.43	39.4637	40.7555	40.8384	40.9325	41.1695	42.5624	45.9714	1.82131	1.79513	1.78145	1.78637	1.80271	1.83665	1.93007
26.42	39.4626	40.7549	40.8355	40.9279	41.1626	42.5541	45.9615	1.82189	1.7954	1.7812	1.78649	1.80265	1.83628	1.92918
26.41	39.4614	40.7549	40.8328	40.9239	41.1564	42.5461	45.9517	1.82379	1.79624	1.78157	1.78728	1.80336	1.83611	1.92791
26.4	39.4603	40.7551	40.8299	40.9192	41.1481	42.5371	45.9424	1.82488	1.79582	1.78215	1.78715	1.80387	1.83583	1.9271
26.39	39.4594	40.7553	40.8274	40.9149	41.1416	42.5271	45.9334	1.82577	1.79677	1.78291	1.78674	1.80402	1.83546	1.92574
26.38	39.4585	40.7552	40.8248	40.9093	41.1353	42.518	45.9254	1.82559	1.79589	1.78391	1.78628	1.80366	1.83527	1.92515
26.37	39.4573	40.7556	40.8223	40.9046	41.1289	42.5088	45.9155	1.82568	1.79651	1.7841	1.78575	1.80266	1.83477	1.92435
26.36	39.4559	40.7558	40.8193	40.8998	41.1213	42.4992	45.9071	1.82498	1.79534	1.78501	1.78641	1.80208	1.83482	1.92413
26.35	39.455	40.7552	40.8164	40.895	41.1146	42.491	45.897	1.82502	1.7959	1.78493	1.78608	1.80091	1.83534	1.92355
26.34	39.4541	40.7551	40.8137	40.8902	41.1069	42.4806	45.8867	1.82478	1.79564	1.78567	1.78698	1.80091	1.83602	1.92307
26.33	39.4534	40.7542	40.8107	40.8853	41.1004	42.4708	45.8784	1.82469	1.79535	1.78517	1.78665	1.80011	1.83658	1.92276
26.32	39.4521	40.7537	40.8077	40.8801	41.0931	42.4612	45.8682	1.82506	1.79577	1.78488	1.78715	1.80074	1.83698	1.92203
26.31	39.4514	40.7528	40.8052	40.8756	41.0858	42.4527	45.8575	1.82498	1.79547	1.78445	1.78701	1.8006	1.83694	1.92183
26.3	39.4501	40.7515	40.8023	40.8705	41.0792	42.4443	45.848	1.82556	1.796	1.78426	1.78666	1.80154	1.83667	1.92072
26.29	39.4492	40.7503	40.7994	40.8659	41.0726	42.434	45.8393	1.82513	1.79501	1.78436	1.78661	1.80229	1.83664	1.92025
26.28	39.4481	40.7494	40.7966	40.861	41.0649	42.4246	45.8295	1.82547	1.79529	1.78374	1.78613	1.8027	1.83622	1.92003
26.27	39.4469	40.7482	40.7934	40.8555	41.0573	42.4158	45.8206	1.82508	1.79439	1.78425	1.78688	1.80354	1.83588	1.92028
26.26	39.4459	40.7474	40.7903	40.8506	41.0498	42.4071	45.8117	1.82494	1.79391	1.78374	1.78682	1.80327	1.83534	1.92093
26.25	39.4449	40.7462	40.7873	40.8456	41.044	42.398	45.8035	1.82493	1.79314	1.78434	1.78769	1.80447	1.83494	1.9207
26.24	39.4441	40.7451	40.7846	40.8397	41.0352	42.3889	45.7943	1.82472	1.79199	1.78412	1.78712	1.80413	1.83448	1.92145
26.23	39.4431	40.744	40.7813	40.8344	41.0288	42.3795	45.7858	1.82581	1.79203	1.78439	1.78689	1.80552	1.83443	1.92099
26.22	39.4421	40.7425	40.778	40.8291	41.0205	42.3693	45.7765	1.82592	1.79206	1.78469	1.78621	1.8055	1.83351	1.92174
26.21	39.441	40.741	40.7749	40.8246	41.014	42.3592	45.7656	1.82686	1.79328	1.78504	1.78551	1.80644	1.83296	1.9209
26.2	39.4397	40.7392	40.7717	40.8191	41.0068	42.3498	45.756	1.82677	1.79425	1.78589	1.78532	1.80659	1.83245	1.92071
26.19	39.4375	40.7379	40.7689	40.8133	40.9992	42.3408	45.7469	1.82759	1.79574	1.78647	1.78442	1.80663	1.83251	1.91929
26.18	39.4367	40.7353	40.7658	40.8075	40.9912	42.3308	45.7383	1.82772	1.79772	1.788	1.78507	1.80674	1.83251	1.91797
26.17	39.4357	40.7341	40.7625	40.8016	40.9857	42.3211	45.7277	1.82779	1.79875	1.78816	1.78461	1.80585	1.83218	1.91658
26.16	39.4344	40.7323	40.7592	40.7964	40.9785	42.3117	45.7177	1.82734	1.7992	1.78941	1.78569	1.80614	1.83224	1.91509
26.15	39.4331	40.7305	40.7563	40.7908	40.9714	42.3027	45.7098	1.82584	1.79917	1.78901	1.78654	1.80515	1.83206	1.91521
26.14	39.4318	40.7292	40.7527	40.7848	40.9637	42.2919	45.6996	1.82509	1.79919	1.78962	1.78795	1.80637	1.83176	1.91395
26.13	39.4308	40.7282	40.7496	40.7789	40.9568	42.2841	45.6911	1.82335	1.79887	1.78928	1.78932	1.8053	1.83131	1.91389
26.12	39.4297	40.7275	40.7462	40.773	40.9492	42.2742	45.6793	1.82303	1.79888	1.7891	1.78986	1.8058	1.83113	1.91217
26.11	39.4289	40.7266	40.7431	40.7677	40.9423	42.2641	45.6717	1.82194	1.79893	1.78906	1.78989	1.80501	1.83046	1.91216
26.1	39.428	40.7258	40.7398	40.7626	40.9343	42.2545	45.6627	1.82234	1.79879	1.78838	1.789	1.80495	1.83059	1.91146
26.09	39.4271	40.7247	40.7363	40.7555	40.9265	42.2443	45.6534	1.82254	1.79882	1.78837	1.78768	1.80546	1.8301	1.91115
26.08	39.4263	40.7238	40.7325	40.7503	40.9194	42.2343	45.6452	1.82314	1.79824	1.78723	1.78619	1.80555	1.83007	1.9108
26.07	39.4256	40.7225	40.728	40.7417	40.9112	42.2242	45.6352	1.82368	1.79801	1.78742	1.78484	1.80718	1.83007	1.90996
26.06	39.4248	40.721	40.7248	40.7353	40.9027	42.2144	45.6258	1.82369	1.79721	1.78654	1.78412	1.80696	1.83056	1.91057
26.05	39.4238	40.7192	40.7212	40.7293	40.8938	42.203	45.6166	1.82497	1.79724	1.78691	1.78427	1.80825	1.83156	1.91005
26.04	39.423	40.7172	40.7179	40.7231	40.886	42.1938	45.6074	1.82473	1.79722	1.78676	1.7843	1.80668	1.83199	1.91038
26.03	39.422	40.7155	40.7139	40.7172	40.8784	42.183	45.5979	1.82597	1.7971	1.78725	1.78433	1.80681	1.83282	1.90923
26.02	39.4208	40.7132	40.71	40.711	40.8691	42.173	45.5858	1.82556	1.79752	1.78726	1.78425	1.80551	1.83269	1.90907
26.01	39.4195	40.7109	40.7058	40.7042	40.8616	42.1638	45.5784	1.82557	1.79703	1.78705	1.78359	1.80538	1.83303	1.90889
26	39.4178	40.7084	40.7019	40.6987	40.8527	42.1529	45.5689	1.82513	1.79737	1.78725	1.78358	1.80471	1.8322	1.90895
25.99	39.4156	40.7063	40.6978	40.6933	40.8449	42.1438	45.5596	1.82523	1.7967	1.78686	1.78297	1.80428	1.83184	1.90896
25.98	39.4136	40.7042	40.6932	40.6868	40.8359	42.1313	45.5503	1.82562	1.79716	1.7876	1.7827	1.804	1.83054	1.90818
25.97	39.4121	40.7016	40.6888	40.6801	40.8284	42.1235	45.5406	1.82593	1.79691	1.78753	1.78212	1.80297	1.82991	1.90768
25.96	39.4107	40.6998	40.6841	40.6741	40.8193	42.1125	45.5324	1.82677	1.79666	1.78852	1.78207	1.80315	1.82931	1.90651
25.95	39.4092	40.6975	40.6797	40.6666	40.8107	42.1031	45.5224	1.82635	1.79632	1.7884	1.78145	1.80181	1.82884	1.90598
25.94	39.4078	40.6953	40.6751	40.66	40.8022	42.0935	45.5101	1.82706	1.79548	1.78861	1.78127	1.80227	1.82871	1.90454
25.93	39.4059	40.693	40.6706	40.6525	40.7935	42.0838	45.502	1.82637	1.79565	1.78861	1.78061	1.80144	1.82812	1.90436
25.92	39.4044	40.6909	40.6656	40.6462	40.7855	42.0745	45.4923	1.82721	1.79474	1.78904	1.78047	1.8021	1.82806	1.90385
25.91	39.4026	40.6885	40.6598	40.6381	40.7773	42.0657	45.483	1.82641	1.79533	1.78978	1.77998	1.80274	1.82774	1.90346
25.9	39.4009	40.6859	40.6555	40.6309	40.7672	42.0536	45.4752	1.826	1.79424	1.78969	1.78012	1.80358	1.82813	1.90346
25.89	39.3983	40.6827	40.6495	40.6211	40.7589	42.0431	45.4661	1.82505	1.79448	1.7905	1.7804	1.80509	1.82767	1.90283
25.88	39.3958	40.6794	40.6449	40.615	40.7496	42.0329	45.4568	1.8245	1.79462	1.79028	1.78058	1.80556	1.82748	1.90236
25.87	39.3938	40.6762	40.6395	40.6082	40.7415	42.0231	45.4481	1.82492	1.79471	1.79074	1.78127	1.80678	1.82703	1.90114
25.86	39.391	40.6731	40.6344	40.6005	40.7316	42.0125	45.439	1.82423	1.79501	1.7904	1.78118	1.80652	1.82664	1.90042
25.85	39.3889	40.669	40.6288	40.5916	40.7229	42.0033	45.4306	1.82513	1.79434	1.79012	1.78183	1.80753	1.82677	1.89954
25.84	39.3868	40.6655	40.6234	40.5849	40.7146	41.994	45.4201	1.82454	1.79491	1.78935	1.78172	1.80692	1.82629	1.89884
25.83	39.3852	40.6621	40.6175	40.576	40.7055	41.9839	45.4111	1.8255	1.79443	1.7888	1.78228	1.80716	1.82609	1.89859
25.82	39.3834	40.6588	40.6116	40.5684	40.6963	41.9745	45.402	1.825	1.79533	1.78835	1.78231	1.80702	1.82547	1.89844
25.81	39.382	40.6548	40.6052	40.5574	40.6871	41.9637	45.3924	1.82517	1.79505	1.7877	1.78247	1.80682	1.82517	1.89904
25.8	39.3801	40.6518	40.5995	40.5505	40.6771	41.9521	45.3826	1.8239	1.79611	1.7881	1.78243	1.8068	1.82466	1.89908
25.79	39.378	40.6465	40.5926	40.5409	40.6687	41.9421	45.3735	1.82274	1.79659	1.78792	1.78222	1.80627	1.82473	1.89941
25.78	39.3756	40.6425	40.5866	40.5334	40.6584	41.931	45.3641	1.82176	1.79694	1.78869	1.78236	1.80632	1.82493	1.89915
25.77	39.3734	40.6376	40.5807	40.527	40.6491	41.9207	45.3554	1.82141	1.79724	1.78869	1.78198	1.80578	1.82561	1.89898
25.76	39.371	40.6333	40.5736	40.5174	40.6385	41.9106	45.3464	1.82176	1.79617	1.78886	1.78233	1.80597	1.82578	1.89866
25.75	39.3682	40.6285	40.5672	40.5084	40.629	41.9004	45.337	1.82157	1.79555	1.78848	1.78136	1.80573	1.82593	1.89819
25.74	39.3659	40.6228	40.5607	40.4997	40.6192	41.8878	45.3276	1.82207	1.79429	1.78829	1.78155	1.8059	1.82676	1.89796
25.73	39.3622	40.6171	40.5542	40.491	40.6087	41.8793	45.3185	1.82176	1.79401	1.78831	1.7807	1.80636	1.82674	1.89736
25.72	39.3595	40.6114	40.5473	40.4824	40.5974	41.8698	45.309	1.82219	1.79343	1.78804	1.78096	1.80652	1.8272	1.89716
25.71	39.3566	40.6027	40.5394	40.4706	40.5866	41.859	45.2992	1.8217	1.79361	1.78784	1.78144	1.80667	1.82713	1.89654
25.7	39.3537	40.5963	40.5322	40.4628	40.576	41.8488	45.2904	1.82177	1.7936	1.78715	1.7819	1.80669	1.82681	1.89586
25.69	39.3495	40.5888	40.5249	40.4535	40.5665	41.8404	45.2815	1.82117	1.79379	1.7867	1.78343	1.80713	1.82698	1.89514
25.68	39.3455	40.5813	40.5176	40.4412	40.5564	41.8266	45.2714	1.82009	1.79349	1.78587	1.78325	1.80692	1.8254	1.89372
25.67	39.3417	40.5736	40.5102	40.4354	40.545	41.8152	45.2611	1.81892	1.79266	1.78541	1.78393	1.80675	1.82498	1.89363
25.66	39.3387	40.5683	40.5025	40.4267	40.5343	41.8042	45.2516	1.81835	1.79216	1.78494	1.78369	1.80669	1.82504	1.8938
25.65	39.3354	40.563	40.4943	40.416	40.5232	41.793	45.2428	1.81797	1.79113	1.78489	1.78435	1.80678	1.825	1.89434
25.64	39.3316	40.5578	40.4861	40.4052	40.5122	41.7825	45.2337	1.81748	1.79052	1.78496	1.7841	1.80721	1.82511	1.89411
25.63	39.3275	40.5531	40.4777	40.3945	40.502	41.7719	45.2241	1.81745	1.78942	1.78514	1.78411	1.80729	1.82518	1.89354
25.62	39.3236	40.5495	40.4692	40.3847	40.4913	41.7591	45.2141	1.81686	1.78925	1.7848	1.78354	1.80799	1.82519	1.89226
25.61	39.3197	40.5435	40.4596	40.3744	40.4803	41.749	45.2056	1.81649	1.78812	1.78462	1.78332	1.80828	1.82466	1.89057
25.6	39.3163	40.5395	40.4504	40.3646	40.4686	41.7382	45.1948	1.81555	1.78818	1.78412	1.78385	1.809	1.8242	1.88927
25.59	39.3117	40.5325	40.4422	40.3546	40.4575	41.7267	45.1847	1.81496	1.78736	1.78385	1.7836	1.80948	1.82389	1.88736
25.58	39.3073	40.5267	40.4326	40.3436	40.4468	41.7161	45.1747	1.81308	1.78763	1.78324	1.78356	1.80992	1.8239	1.88681
25.57	39.3025	40.5196	40.4237	40.3309	40.4353	41.7048	45.1662	1.81134	1.78783	1.78333	1.78232	1.81055	1.82396	1.88586
25.56	39.299	40.511	40.4139	40.3198	40.4237	41.6936	45.1566	1.81024	1.78799	1.78334	1.78221	1.81025	1.82369	1.8861
25.55	39.2943	40.504	40.405	40.3087	40.4119	41.6833	45.1464	1.80903	1.78841	1.78403	1.78143	1.81009	1.82328	1.88581
25.54	39.2902	40.4963	40.3948	40.298	40.3995	41.6715	45.1371	1.80856	1.78826	1.78479	1.78112	1.80912	1.82253	1.88561
25.53	39.2849	40.4878	40.3845	40.2864	40.3883	41.6605	45.1285	1.80812	1.78794	1.78521	1.78099	1.80926	1.82194	1.88549
25.52	39.2797	40.4816	40.3754	40.2755	40.376	41.6492	45.117	1.80826	1.78738	1.78573	1.78079	1.8088	1.82095	1.88484
25.51	39.2733	40.4711	40.3648	40.2629	40.3643	41.6388	45.109	1.8082	1.78696	1.78513	1.78066	1.80901	1.82058	1.88522
25.5	39.2682	40.462	40.3546	40.2497	40.3527	41.6279	45.0985	1.80906	1.78591	1.78492	1.77986	1.80901	1.81965	1.88422
25.49	39.2633	40.4537	40.3445	40.2387	40.34	41.6176	45.0903	1.80902	1.78556	1.78364	1.77966	1.8088	1.81959	1.88493
25.48	39.2567	40.4437	40.3334	40.2268	40.3282	41.605	45.0794	1.80979	1.7844	1.78329	1.77897	1.80936	1.81961	1.88451
25.47	39.2486	40.4336	40.3222	40.2146	40.3156	41.5929	45.0699	1.80883	1.78376	1.7826	1.77882	1.80871	1.81989	1.8855
25.46	39.2432	40.4217	40.3111	40.202	40.3039	41.5806	45.0603	1.80816	1.78311	1.78269	1.77866	1.80946	1.8202	1.88542
25.45	39.2373	40.4112	40.3003	40.1897	40.2904	41.5698	45.0522	1.80735	1.78187	1.78284	1.77871	1.80886	1.82014	1.88582
25.44	39.23	40.3997	40.2894	40.1794	40.2775	41.5591	45.0419	1.80675	1.78145	1.78345	1.77887	1.80935	1.82025	1.88565
25.43	39.2228	40.3874	40.2782	40.1665	40.266	41.5486	45.033	1.8063	1.78026	1.78428	1.77934	1.80879	1.81985	1.88419
25.42	39.2166	40.3774	40.2669	40.1551	40.2535	41.5354	45.0226	1.80595	1.78064	1.78407	1.77945	1.80925	1.81965	1.88315
25.41	39.2065	40.3648	40.255	40.1411	40.2426	41.5258	45.0148	1.80604	1.77969	1.78465	1.78052	1.80905	1.81877	1.88067
25.4	39.1994	40.3533	40.241	40.1288	40.2291	41.5133	45.0016	1.80531	1.77992	1.78375	1.78132	1.80935	1.81804	1.87898
25.39	39.1919	40.3401	40.2299	40.1157	40.2158	41.5034	44.9948	1.80523	1.77948	1.78426	1.78193	1.80996	1.81696	1.87713
25.38	39.1824	40.3285	40.2166	40.1022	40.2054	41.4922	44.9831	1.8036	1.77966	1.78322	1.78197	1.80955	1.81672	1.87662
25.37	39.1715	40.3154	40.2051	40.0891	40.1921	41.4789	44.9728	1.80177	1.78011	1.78323	1.78185	1.81083	1.81664	1.87505
25.36	39.1648	40.3048	40.1922	40.0761	40.1803	41.4676	44.9634	1.8006	1.77951	1.78258	1.78119	1.8103	1.81673	1.87436
25.35	39.157	40.2917	40.1787	40.0627	40.1657	41.455	44.9538	1.7995	1.77956	1.78214	1.78027	1.81142	1.81718	1.87341
25.34	39.149	40.2796	40.1659	40.0498	40.1521	41.4436	44.9432	1.79846	1.77842	1.78226	1.77969	1.81046	1.81698	1.87232
25.33	39.1388	40.2673	40.153	40.0345	40.1374	41.433	44.935	1.79712	1.77865	1.78162	1.77886	1.81045	1.81775	1.87265
25.32	39.1297	40.256	40.1399	40.0206	40.1237	41.4195	44.9237	1.79693	1.77764	1.78216	1.7784	1.80978	1.81719	1.87212
25.31	39.12	40.2435	40.1263	40.0052	40.1111	41.4085	44.9135	1.79632	1.77775	1.78105	1.77727	1.80943	1.81788	1.87361
25.3	39.1093	40.2313	40.1119	39.9915	40.0993	41.3955	44.9024	1.79646	1.77724	1.78089	1.77738	1.80984	1.81707	1.87307
25.29	39.0996	40.2185	40.0983	39.9755	40.0839	41.3829	44.8942	1.79511	1.77652	1.77974	1.77724	1.80936	1.81695	1.87406
25.28	39.0896	40.2045	40.0849	39.9633	40.0748	41.3724	44.884	1.7944	1.77674	1.77985	1.77735	1.80992	1.81695	1.8736
25.27	39.0765	40.1894	40.0702	39.9477	40.0574	41.3599	44.8743	1.79275	1.77607	1.7793	1.77759	1.80919	1.81655	1.87364
25.26	39.0661	40.1761	40.0556	39.9335	40.0437	41.3477	44.8648	1.79179	1.77653	1.7799	1.77798	1.80918	1.81607	1.87322
25.25	39.0554	40.1591	40.0413	39.9187	40.0294	41.3364	44.8557	1.79107	1.77529	1.78048	1.77867	1.80852	1.81506	1.87262
25.24	39.0468	40.1474	40.0261	39.9034	40.0174	41.3251	44.8454	1.79029	1.77502	1.78121	1.77813	1.80888	1.81505	1.87279
25.23	39.0352	40.1301	40.011	39.8883	40.0032	41.3122	44.8378	1.78984	1.77378	1.78194	1.77874	1.80832	1.81404	1.87184
25.22	39.0226	40.1156	39.9959	39.8727	39.9888	41.3019	44.8247	1.78931	1.77287	1.78154	1.77777	1.80835	1.81445	1.87223
25.21	39.0109	40.0998	39.9804	39.8587	39.9746	41.2896	44.8164	1.78933	1.77275	1.78163	1.77817	1.809	1.81428	1.87074
25.2	38.9994	40.0838	39.9643	39.8445	39.9597	41.2764	44.8052	1.78838	1.77186	1.77988	1.77719	1.8089	1.81496	1.87066
25.19	38.9869	40.0693	39.9492	39.8245	39.9444	41.265	44.7969	1.78743	1.77207	1.77977	1.77769	1.80987	1.8148	1.86947
25.18	38.9728	40.0532	39.9333	39.8115	39.9282	41.2523	44.7868	1.78624	1.77053	1.77872	1.77716	1.80925	1.81483	1.86896
25.17	38.9594	40.0369	39.9147	39.795	39.9123	41.2424	44.7767	1.78549	1.77029	1.77897	1.7776	1.81008	1.81465	1.86824
25.16	38.9448	40.0212	39.9	39.7807	39.8958	41.2292	44.7663	1.78467	1.76928	1.77892	1.77769	1.80921	1.81474	1.86698
25.15	38.9338	40.0036	39.8839	39.7654	39.8794	41.2177	44.7574	1.78384	1.7693	1.77867	1.77735	1.80954	1.81501	1.86651
25.14	38.9206	39.9877	39.8675	39.7476	39.8608	41.203	44.746	1.78332	1.76888	1.77855	1.7776	1.80914	1.81428	1.86509
25.13	38.9067	39.9687	39.8499	39.7323	39.8425	41.1921	44.7359	1.78315	1.76848	1.77782	1.77687	1.80876	1.81423	1.86599
25.12	38.8924	39.9532	39.8334	39.7154	39.8211	41.181	44.7245	1.7829	1.76859	1.77813	1.77787	1.80895	1.81369	1.86571
25.11	38.8799	39.936	39.8166	39.6987	39.8037	41.1692	44.7145	1.7825	1.76778	1.77778	1.77727	1.80869	1.81395	1.86681
25.1	38.8624	39.9192	39.7987	39.6826	39.7872	41.1568	44.7041	1.78162	1.76846	1.77878	1.77811	1.80936	1.81377	1.86564
25.09	38.85	39.9012	39.778	39.6633	39.7701	41.1442	44.6956	1.78072	1.76766	1.77794	1.77842	1.80849	1.81405	1.86515
25.08	38.8372	39.8805	39.7624	39.6479	39.7551	41.1306	44.6862	1.77998	1.76746	1.77895	1.7783	1.80803	1.81365	1.86439
25.07	38.8183	39.8618	39.7438	39.6304	39.7421	41.1198	44.6763	1.77925	1.76611	1.77877	1.77906	1.80712	1.81334	1.86332
25.06	38.8026	39.8445	39.7269	39.6155	39.7252	41.107	44.6657	1.7787	1.76522	1.77934	1.77829	1.80628	1.81295	1.86315
25.05	38.7876	39.8236	39.7095	39.6004	39.711	41.0952	44.6555	1.77779	1.76487	1.77945	1.77936	1.80564	1.81221	1.86197
25.04	38.7711	39.807	39.6917	39.582	39.6955	41.082	44.6461	1.77676	1.7641	1.77968	1.77832	1.80605	1.81176	1.86188
25.03	38.7545	39.7863	39.6736	39.5626	39.6818	41.0697	44.6364	1.77557	1.76503	1.78011	1.779	1.80654	1.8108	1.86069
25.02	38.7381	39.7664	39.6552	39.5469	39.6661	41.0587	44.6256	1.77498	1.76406	1.77987	1.77836	1.80748	1.81078	1.86035
25.01	38.7221	39.7484	39.6366	39.5308	39.6489	41.0462	44.6162	1.77463	1.7641	1.78032	1.77914	1.80851	1.81017	1.85983
25	38.7046	39.7294	39.6175	39.5142	39.6328	41.0317	44.6062	1.77464	1.76284	1.78029	1.77888	1.80858	1.81072	1.85956
24.99	38.6901	39.7086	39.596	39.4935	39.62	41.0209	44.5956	1.77411	1.76195	1.78044	1.77895	1.80904	1.81113	1.85926
24.98	38.6728	39.6895	39.5785	39.4796	39.6055	41.0092	44.5853	1.77381	1.76223	1.78048	1.77837	1.80801	1.81166	1.85865
24.97	38.6536	39.6642	39.5591	39.4627	39.5941	40.996	44.576	1.77351	1.76067	1.77997	1.77782	1.80788	1.81226	1.85871
24.96	38.6342	39.6438	39.5399	39.4459	39.5761	40.9835	44.5658	1.7724	1.76085	1.77896	1.77836	1.80813	1.81161	1.85838
24.95	38.6153	39.6205	39.5216	39.4305	39.5603	40.9713	44.5545	1.77169	1.75984	1.77828	1.77766	1.80795	1.81124	1.85852
24.94	38.5987	39.6019	39.5029	39.4099	39.5463	40.9597	44.5442	1.77093	1.75953	1.7784	1.77809	1.8079	1.81072	1.85784
24.93	38.5825	39.5799	39.4829	39.3921	39.5312	40.9474	44.5335	1.771	1.75825	1.77922	1.77754	1.80788	1.81082	1.85707
24.92	38.5618	39.5582	39.463	39.3741	39.5154	40.9325	44.5232	1.76951	1.75818	1.78069	1.77795	1.80788	1.811	1.85575
24.91	38.5445	39.5378	39.4435	39.3562	39.4997	40.9213	44.513	1.76901	1.75792	1.78155	1.77756	1.80755	1.8104	1.85458
24.9	38.5253	39.5183	39.4243	39.3391	39.4853	40.9074	44.5025	1.76732	1.75732	1.78223	1.77765	1.8076	1.81011	1.85362
24.89	38.5073	39.4911	39.4027	39.3187	39.47	40.8971	44.4922	1.76657	1.75792	1.78201	1.77838	1.80695	1.80869	1.85275
24.88	38.4882	39.4748	39.3825	39.3023	39.4532	40.8848	44.4821	1.76575	1.75734	1.7814	1.77734	1.80643	1.80759	1.85257
24.87	38.4686	39.4497	39.3624	39.2846	39.4388	40.8708	44.4718	1.76552	1.75858	1.78088	1.77841	1.80612	1.80708	1.85187
24.86	38.448	39.4249	39.3424	39.2656	39.4228	40.8565	44.4607	1.76633	1.75772	1.78065	1.77709	1.80598	1.8066	1.85184
24.85	38.4251	39.404	39.3225	39.2502	39.4079	40.8433	44.4515	1.76623	1.7583	1.7807	1.77766	1.80657	1.80584	1.8518
24.84	38.4076	39.3794	39.2998	39.2293	39.3923	40.8314	44.4416	1.76673	1.7575	1.78042	1.77662	1.80687	1.80557	1.85142
24.83	38.388	39.3571	39.2808	39.2121	39.3755	40.8189	44.4318	1.76571	1.75751	1.78112	1.77728	1.80752	1.80525	1.85145
24.82	38.3663	39.3369	39.2613	39.193	39.3608	40.8073	44.4213	1.76608	1.7574	1.78166	1.77677	1.8078	1.80577	1.85016
24.81	38.344	39.3143	39.2397	39.1747	39.3443	40.7965	44.4117	1.76514	1.75672	1.78174	1.77672	1.80862	1.80675	1.84931
24.8	38.3226	39.2903	39.2206	39.1574	39.3276	40.7818	44.4009	1.76553	1.75725	1.78177	1.77748	1.80899	1.80666	1.84816
24.79	38.303	39.2656	39.1983	39.1369	39.3112	40.7691	44.3906	1.76524	1.75627	1.78157	1.77751	1.80932	1.80734	1.84742
24.78	38.2816	39.2412	39.1752	39.118	39.2941	40.7566	44.3797	1.76447	1.75693	1.78109	1.77824	1.80957	1.80761	1.84677
24.77	38.2654	39.2183	39.154	39.1018	39.2788	40.7455	44.3691	1.76469	1.75678	1.78063	1.77787	1.80964	1.80769	1.84582
24.76	38.2395	39.1984	39.1341	39.0839	39.2631	40.7329	44.3582	1.76426	1.75761	1.78064	1.77839	1.80981	1.80759	1.8451
24.75	38.2153	39.1723	39.1133	39.0635	39.2475	40.7186	44.3478	1.76575	1.75778	1.78131	1.77786	1.8097	1.80727	1.84387
24.74	38.1947	39.1438	39.0934	39.0447	39.2333	40.7066	44.3372	1.76553	1.75776	1.78182	1.77821	1.80955	1.80701	1.84378
24.73	38.173	39.1215	39.0686	39.0254	39.2176	40.6943	44.3267	1.7671	1.75758	1.78245	1.77771	1.80859	1.8068	1.84308
24.72	38.1493	39.0942	39.0472	39.0061	39.2012	40.6816	44.3173	1.76661	1.75696	1.78288	1.77709	1.80748	1.80674	1.84322
24.71	38.1277	39.0746	39.0264	38.9878	39.1863	40.6697	44.308	1.76697	1.7575	1.78329	1.77648	1.80697	1.80656	1.84259
24.7	38.1058	39.0506	39.0057	38.9715	39.1676	40.6563	44.2965	1.76651	1.75673	1.78315	1.77554	1.80671	1.80676	1.84188
24.69	38.0826	39.0253	38.9833	38.9507	39.1512	40.6444	44.2871	1.76616	1.75782	1.78318	1.77486	1.80766	1.80624	1.84134
24.68	38.0596	39.001	38.961	38.9312	39.1365	40.632	44.2744	1.76634	1.75818	1.78286	1.77395	1.80797	1.80563	1.84031
24.67	38.0411	38.9757	38.9401	38.9156	39.121	40.6182	44.2632	1.76559	1.75909	1.78437	1.77456	1.80864	1.80498	1.84022
24.66	38.0125	38.9542	38.9189	38.8981	39.1055	40.6051	44.2532	1.76606	1.75912	1.78528	1.77494	1.80822	1.80418	1.83947
24.65	37.9881	38.9311	38.8962	38.8766	39.089	40.5926	44.243	1.7643	1.75869	1.78584	1.77478	1.8084	1.80349	1.84009
24.64	37.9677	38.9014	38.8752	38.8568	39.0739	40.5801	44.232	1.76413	1.75875	1.78682	1.77502	1.80789	1.80255	1.83913
24.63	37.9442	38.8762	38.8509	38.838	39.0562	40.5669	44.221	1.76269	1.75785	1.78677	1.77451	1.80752	1.8016	1.83945
24.62	37.9212	38.8508	38.8304	38.819	39.0397	40.5533	44.2111	1.7627	1.75838	1.78771	1.77375	1.80721	1.80104	1.83892
24.61	37.8968	38.8236	38.8075	38.8001	39.022	40.5418	44.2022	1.76286	1.7569	1.7866	1.77256	1.8062	1.80095	1.83849
24.6	37.8713	38.8009	38.7865	38.7807	39.0076	40.5287	44.19	1.76287	1.75706	1.7873	1.77245	1.80602	1.80009	1.83799
24.59	37.8478	38.7782	38.7646	38.7614	38.992	40.5171	44.1802	1.76377	1.7567	1.78657	1.77186	1.80512	1.79976	1.83661
24.58	37.8249	38.7488	38.7423	38.7428	38.9757	40.5031	44.1697	1.76371	1.75657	1.78599	1.77216	1.80534	1.79898	1.83601
24.57	37.8065	38.7264	38.7199	38.7248	38.9606	40.4905	44.1584	1.76455	1.7565	1.78585	1.77243	1.80515	1.79906	1.83386
24.56	37.7774	38.6981	38.6976	38.7065	38.9455	40.4754	44.1476	1.76514	1.75554	1.78582	1.77271	1.80568	1.79988	1.83374
24.55	37.7471	38.6715	38.6755	38.6859	38.927	40.4621	44.1365	1.76633	1.75516	1.78625	1.77327	1.80637	1.80086	1.8321
24.54	37.7249	38.6462	38.6537	38.6677	38.9119	40.4489	44.1261	1.76616	1.75539	1.78562	1.77324	1.80677	1.80154	1.8324
24.53	37.7031	38.6227	38.6312	38.6478	38.8976	40.4366	44.1154	1.76609	1.75623	1.78572	1.77372	1.80781	1.80193	1.83224
24.52	37.6778	38.5987	38.6077	38.627	38.8809	40.424	44.1044	1.76504	1.75654	1.78438	1.7732	1.8076	1.80203	1.8326
24.51	37.6543	38.5711	38.5853	38.6106	38.8635	40.4128	44.0938	1.76401	1.75746	1.78454	1.7734	1.80848	1.80211	1.83274
24.5	37.6271	38.5459	38.565	38.5921	38.847	40.3996	44.0815	1.76385	1.75761	1.78402	1.77381	1.80748	1.80155	1.8319
24.49	37.6014	38.5182	38.5415	38.5742	38.8319	40.387	44.0732	1.763	1.75787	1.78534	1.77421	1.8074	1.80175	1.83217
24.48	37.578	38.492	38.5194	38.5547	38.816	40.375	44.0603	1.76325	1.75736	1.78534	1.7754	1.80605	1.80163	1.83019
24.47	37.5591	38.4682	38.4968	38.5329	38.7982	40.3616	44.0504	1.76241	1.75695	1.78588	1.77609	1.80597	1.80102	1.83021
24.46	37.5283	38.4434	38.474	38.5149	38.7838	40.3475	44.0398	1.76429	1.756	1.78644	1.77653	1.80564	1.80013	1.82846
24.45	37.5039	38.4139	38.4481	38.4951	38.7676	40.336	44.0284	1.76418	1.7557	1.78619	1.77619	1.80574	1.79902	1.8288
24.44	37.4777	38.3881	38.4282	38.4785	38.7496	40.3238	44.0178	1.76545	1.75595	1.78734	1.776	1.80564	1.79779	1.82825
24.43	37.454	38.3651	38.4058	38.4593	38.7334	40.3106	44.0064	1.76572	1.75627	1.78697	1.775	1.80515	1.79688	1.82794
24.42	37.4279	38.3397	38.3844	38.4383	38.718	40.2979	43.9954	1.76564	1.75714	1.78894	1.77459	1.80574	1.79636	1.82741
24.41	37.4047	38.3152	38.3621	38.4199	38.7027	40.285	43.9848	1.76612	1.75757	1.78819	1.77408	1.80439	1.7954	1.82559
24.4	37.3796	38.2919	38.3398	38.401	38.687	40.2724	43.9736	1.76558	1.75775	1.78893	1.774	1.80522	1.7946	1.8246
24.39	37.353	38.2696	38.3154	38.3813	38.6712	40.2591	43.9631	1.76627	1.75686	1.78804	1.77431	1.80483	1.79373	1.82201
24.38	37.3269	38.2417	38.2954	38.3634	38.6553	40.2479	43.9509	1.76545	1.75652	1.78868	1.77432	1.80526	1.79248	1.82178
24.37	37.305	38.2176	38.2698	38.342	38.6389	40.2324	43.9407	1.76528	1.75549	1.78859	1.77543	1.80547	1.79176	1.82084
24.36	37.2783	38.1911	38.2512	38.3244	38.6219	40.2198	43.9309	1.76476	1.75593	1.78876	1.77465	1.80433	1.79109	1.82097
24.35	37.2523	38.1602	38.2259	38.306	38.6056	40.2068	43.9204	1.76439	1.75574	1.78869	1.77503	1.80466	1.79106	1.8201
24.34	37.2199	38.134	38.2074	38.2883	38.592	40.1937	43.9086	1.76371	1.75549	1.78825	1.77379	1.80326	1.79035	1.81925
24.33	37.1972	38.1061	38.1845	38.2708	38.5767	40.182	43.8977	1.76449	1.7553	1.78847	1.77446	1.80407	1.79063	1.81882
24.32	37.1746	38.0844	38.1643	38.2511	38.5597	40.1688	43.8864	1.76556	1.75429	1.78736	1.77453	1.8032	1.79058	1.81752
24.31	37.153	38.0565	38.1431	38.233	38.5446	40.156	43.8751	1.76572	1.75451	1.7874	1.77459	1.80388	1.79072	1.81742
24.3	37.1285	38.0317	38.1215	38.2129	38.5287	40.1436	43.8638	1.7674	1.75352	1.78655	1.77511	1.80317	1.7915	1.81597
24.29	37.1042	38.009	38.0967	38.1945	38.5106	40.1293	43.8538	1.76803	1.75353	1.78682	1.77452	1.80254	1.79145	1.81626
24.28	37.0756	37.9821	38.0759	38.1745	38.4965	40.1155	43.8426	1.76921	1.75279	1.78711	1.77491	1.80235	1.79224	1.8155
24.27	37.0525	37.9593	38.0509	38.1543	38.4789	40.1036	43.8313	1.76947	1.75301	1.78753	1.77377	1.80185	1.79218	1.81546
24.26	37.0294	37.9337	38.0331	38.139	38.4655	40.0897	43.8207	1.76942	1.75326	1.78827	1.77366	1.80161	1.79271	1.81469
24.25	37.0019	37.9068	38.0089	38.1213	38.4523	40.0786	43.8084	1.76965	1.75363	1.7878	1.773	1.80097	1.79222	1.81382
24.24	36.9719	37.8786	37.9894	38.103	38.4368	40.0648	43.7977	1.76909	1.75467	1.78862	1.77239	1.80135	1.79179	1.8132
24.23	36.947	37.8531	37.9669	38.0877	38.4234	40.0532	43.7875	1.76917	1.75475	1.78772	1.77263	1.80088	1.7914	1.81221
24.22	36.9241	37.8293	37.9453	38.065	38.4051	40.0397	43.7772	1.76855	1.75559	1.78863	1.77165	1.80102	1.79025	1.81203
24.21	36.9015	37.8029	37.9245	38.0474	38.3881	40.0264	43.7667	1.76868	1.75505	1.78833	1.77192	1.80001	1.78962	1.81056
24.2	36.8777	37.7766	37.9036	38.0297	38.3735	40.0105	43.7559	1.76878	1.75571	1.78845	1.77114	1.79967	1.78887	1.80991
24.19	36.8504	37.7565	37.8802	38.0104	38.3563	39.9988	43.7447	1.76932	1.75501	1.7875	1.77193	1.79891	1.78882	1.80851
24.18	36.8261	37.7322	37.8581	37.9935	38.3421	39.9844	43.7337	1.77026	1.75482	1.78703	1.77166	1.79808	1.7888	1.80794
24.17	36.805	37.7064	37.8355	37.971	38.3273	39.9722	43.7214	1.77009	1.75394	1.78654	1.77314	1.79806	1.78883	1.80715
24.16	36.7852	37.6831	37.8165	37.9564	38.3089	39.9595	43.7109	1.7707	1.75368	1.78614	1.77307	1.79729	1.78835	1.80662
24.15	36.7538	37.6563	37.7946	37.9404	38.2937	39.9464	43.699	1.77015	1.75354	1.78614	1.77381	1.79831	1.78809	1.80664
24.14	36.7316	37.632	37.7732	37.9201	38.2783	39.9333	43.6871	1.77056	1.7534	1.78557	1.77378	1.79798	1.78787	1.80595
24.13	36.7035	37.6062	37.7528	37.9044	38.2634	39.9201	43.6767	1.76849	1.75431	1.78537	1.77368	1.7987	1.78676	1.80578
24.12	36.6816	37.5831	37.7315	37.8825	38.2488	39.9062	43.6657	1.7685	1.7541	1.78401	1.77371	1.79858	1.7859	1.80497
24.11	36.6573	37.5594	37.7097	37.865	38.2341	39.8937	43.6543	1.76736	1.75443	1.7836	1.77301	1.79841	1.7846	1.80455
24.1	36.6325	37.5318	37.6893	37.8459	38.2185	39.8808	43.6432	1.76719	1.75556	1.78275	1.77344	1.79838	1.7844	1.80396
24.09	36.6076	37.5147	37.6694	37.8296	38.2019	39.8689	43.6326	1.76728	1.75577	1.78255	1.77264	1.79797	1.78365	1.80353
24.08	36.5835	37.4949	37.6495	37.8129	38.1876	39.856	43.6222	1.76665	1.75658	1.78209	1.77284	1.79808	1.78428	1.80324
24.07	36.5609	37.4665	37.6266	37.7929	38.172	39.844	43.611	1.76728	1.75624	1.78123	1.77205	1.79711	1.78374	1.8025
24.06	36.5378	37.4433	37.6062	37.7759	38.156	39.8317	43.5991	1.76599	1.75643	1.78124	1.77109	1.797	1.78345	1.80185
24.05	36.5137	37.4211	37.5858	37.7602	38.1409	39.8191	43.5882	1.76588	1.75596	1.78072	1.77052	1.79601	1.78303	1.80058
24.04	36.4877	37.3974	37.5667	37.7408	38.1258	39.8058	43.5769	1.76452	1.75571	1.78142	1.7685	1.79578	1.78166	1.79967
24.03	36.4633	37.3743	37.5478	37.7232	38.1103	39.7917	43.5648	1.76413	1.75565	1.78141	1.76769	1.79517	1.78066	1.79862
24.02	36.4438	37.3448	37.5268	37.7054	38.0953	39.7797	43.5533	1.76414	1.7559	1.78147	1.76628	1.79467	1.77905	1.79817
24.01	36.419	37.3265	37.5062	37.6872	38.081	39.7669	43.5424	1.76424	1.7557	1.78163	1.7665	1.7945	1.77837	1.798
24	36.3945	37.3002	37.4868	37.6703	38.0659	39.7533	43.5317	1.76507	1.75565	1.78181	1.76586	1.794	1.77754	1.79741
23.99	36.3692	37.2813	37.4667	37.6531	38.0513	39.7434	43.5199	1.76472	1.75527	1.7822	1.76644	1.79424	1.77709	1.79718
23.98	36.3491	37.2602	37.4481	37.6357	38.0362	39.733	43.5087	1.76551	1.75444	1.78285	1.76704	1.79394	1.77663	1.7963
23.97	36.327	37.2371	37.4276	37.6172	38.0213	39.7169	43.4958	1.76489	1.75417	1.78298	1.76764	1.7935	1.77566	1.79571
23.96	36.3056	37.2149	37.4082	37.6008	38.0062	39.7022	43.4838	1.7651	1.75355	1.78268	1.76835	1.79271	1.77466	1.79497
23.95	36.2861	37.1923	37.3884	37.5813	37.9919	39.6893	43.4745	1.76399	1.75263	1.78205	1.76762	1.79174	1.77364	1.79445
23.94	36.258	37.1694	37.369	37.5657	37.9777	39.6768	43.4634	1.76398	1.75251	1.78131	1.76764	1.79116	1.77321	1.79364
23.93	36.2332	37.149	37.3492	37.5501	37.9623	39.6629	43.452	1.76308	1.75208	1.78071	1.76618	1.79023	1.77269	1.79278
23.92	36.2129	37.1195	37.3299	37.5313	37.9483	39.6497	43.441	1.76295	1.7524	1.7807	1.76616	1.78948	1.77305	1.79286
23.91	36.1922	37.0978	37.3106	37.5156	37.9325	39.6364	43.4295	1.76416	1.7516	1.78109	1.76558	1.78806	1.77334	1.79217
23.9	36.1691	37.0726	37.2905	37.4962	37.9176	39.6239	43.4184	1.76443	1.75238	1.78206	1.76578	1.7869	1.77372	1.79211
23.89	36.1452	37.0508	37.2714	37.4809	37.9037	39.6129	43.4084	1.76613	1.75236	1.78261	1.76608	1.78594	1.77393	1.79101
23.88	36.1213	37.032	37.2526	37.464	37.888	39.5977	43.3933	1.76555	1.75279	1.78371	1.76581	1.78477	1.7729	1.78981
23.87	36.1012	37.0097	37.2341	37.4462	37.8721	39.5844	43.3806	1.76646	1.75363	1.78442	1.76593	1.78451	1.77281	1.78819
23.86	36.0814	36.9855	37.2148	37.4297	37.8575	39.5724	43.3686	1.76578	1.75316	1.78441	1.76471	1.78384	1.77211	1.78704
23.85	36.0631	36.9654	37.1967	37.4136	37.8403	39.5586	43.3583	1.76518	1.75336	1.78433	1.76437	1.78374	1.77182	1.78625
23.84	36.0382	36.9467	37.1776	37.3962	37.8274	39.5449	43.3452	1.76542	1.75208	1.78288	1.76288	1.78391	1.77085	1.78505
23.83	36.012	36.9283	37.16	37.3811	37.8105	39.5328	43.3326	1.76376	1.75196	1.78195	1.76263	1.78396	1.77014	1.7843
23.82	35.9942	36.9064	37.1405	37.3649	37.7983	39.5199	43.3218	1.76467	1.75198	1.78006	1.76186	1.78427	1.76933	1.78301
23.81	35.9728	36.8877	37.1223	37.3477	37.7828	39.5072	43.3112	1.76406	1.75113	1.77941	1.76173	1.78457	1.76825	1.78265
23.8	35.9539	36.8703	37.1031	37.3305	37.7681	39.4938	43.3012	1.76508	1.75092	1.77843	1.76108	1.78466	1.76779	1.78144
23.79	35.9295	36.8493	37.0863	37.3152	37.7536	39.4801	43.2901	1.76484	1.74963	1.77805	1.75974	1.78411	1.76702	1.78016
23.78	35.9091	36.833	37.0689	37.299	37.739	39.4673	43.2754	1.76493	1.74986	1.77816	1.75879	1.78402	1.7669	1.77978
23.77	35.8894	36.814	37.0498	37.2837	37.7244	39.4551	43.2646	1.76388	1.74864	1.77723	1.75738	1.78274	1.76631	1.77912
23.76	35.8705	36.7941	37.0309	37.2674	37.712	39.4425	43.2519	1.76339	1.74836	1.77658	1.7574	1.78249	1.76637	1.77848
23.75	35.8503	36.7756	37.0135	37.2513	37.696	39.4295	43.2409	1.76301	1.74745	1.77536	1.75688	1.78123	1.76615	1.77722
23.74	35.8303	36.7535	36.9969	37.2344	37.6833	39.4157	43.2297	1.76259	1.74686	1.77509	1.75747	1.78055	1.76631	1.7766
23.73	35.8052	36.7338	36.9776	37.2174	37.6685	39.4035	43.2187	1.76315	1.7463	1.77374	1.75712	1.77998	1.76634	1.77514
23.72	35.7893	36.714	36.9604	37.2041	37.6541	39.3899	43.2065	1.76235	1.74595	1.77369	1.75694	1.77904	1.76542	1.77484
23.71	35.7708	36.6904	36.9434	37.1873	37.6394	39.3773	43.1952	1.76297	1.74577	1.77258	1.75689	1.7791	1.76463	1.77399
23.7	35.7501	36.6707	36.9249	37.1719	37.6252	39.365	43.1836	1.76232	1.74514	1.7716	1.75686	1.77854	1.76301	1.77343
23.69	35.7296	36.65	36.9079	37.1558	37.6103	39.3526	43.1721	1.7624	1.74571	1.77045	1.75764	1.77896	1.76233	1.7724
23.68	35.7112	36.6307	36.89	37.1398	37.5954	39.34	43.1586	1.76154	1.74482	1.76936	1.75722	1.77798	1.76075	1.77094
23.67	35.6926	36.6127	36.8728	37.1248	37.5815	39.3283	43.1489	1.76059	1.74527	1.76876	1.75716	1.77791	1.76008	1.77094
23.66	35.6715	36.591	36.8537	37.108	37.5681	39.3153	43.1344	1.76032	1.74457	1.76669	1.75625	1.77676	1.75949	1.77027
23.65	35.6545	36.5735	36.8366	37.0922	37.5525	39.301	43.1234	1.75894	1.74464	1.76616	1.75571	1.77624	1.75883	1.77079
23.64	35.6331	36.5554	36.8222	37.0788	37.539	39.2871	43.1116	1.75925	1.74473	1.76547	1.75492	1.77546	1.75882	1.7699
23.63	35.6172	36.5341	36.8036	37.0625	37.5231	39.2749	43.1002	1.75823	1.74398	1.76539	1.75478	1.77474	1.75781	1.76934
23.62	35.5942	36.5142	36.7891	37.0492	37.5103	39.2621	43.0883	1.75783	1.74443	1.76486	1.75462	1.77451	1.75802	1.76822
23.61	35.5781	36.4939	36.773	37.0344	37.4955	39.2486	43.0768	1.7578	1.74386	1.76494	1.75438	1.77429	1.75647	1.76718
23.6	35.5579	36.4789	36.7546	37.0171	37.4812	39.2341	43.0641	1.75724	1.74451	1.76471	1.75399	1.77454	1.7563	1.76622
23.59	35.5425	36.4589	36.7396	37.0035	37.4673	39.2217	43.0522	1.7566	1.74409	1.76436	1.75269	1.77377	1.75476	1.76456
23.58	35.5237	36.4406	36.7226	36.9869	37.4529	39.2059	43.0404	1.75531	1.74376	1.76435	1.7523	1.77329	1.75365	1.76385
23.57	35.5053	36.4236	36.7062	36.9718	37.4378	39.1948	43.0284	1.75558	1.7436	1.76343	1.75088	1.77153	1.75267	1.76306
23.56	35.4859	36.4067	36.6913	36.9565	37.4249	39.1823	43.0149	1.75363	1.74192	1.76395	1.75072	1.77049	1.75166	1.76335
23.55	35.4717	36.3902	36.6718	36.9392	37.4107	39.1703	43.0031	1.75409	1.74187	1.76328	1.74989	1.76888	1.75186	1.76288
23.54	35.4545	36.3729	36.6574	36.9256	37.3985	39.1558	42.9915	1.75304	1.74094	1.76504	1.74963	1.76765	1.75037	1.76261
23.53	35.4329	36.3561	36.6395	36.9105	37.3834	39.1433	42.9798	1.75319	1.74041	1.76495	1.74933	1.76701	1.75054	1.76182
23.52	35.4152	36.3385	36.625	36.8968	37.3692	39.1284	42.9668	1.75109	1.73912	1.76573	1.74898	1.76572	1.74783	1.76067
23.51	35.3993	36.3229	36.6087	36.8822	37.3574	39.1157	42.9566	1.75097	1.73845	1.76524	1.74888	1.76562	1.74754	1.75999
23.5	35.3849	36.3071	36.5931	36.8682	37.3445	39.1024	42.9434	1.75037	1.7376	1.76461	1.74801	1.76521	1.74581	1.75876
23.49	35.365	36.2899	36.5785	36.852	37.3301	39.0907	42.9329	1.74978	1.73747	1.76369	1.74788	1.76553	1.7455	1.75873
23.48	35.348	36.2735	36.5598	36.8368	37.3171	39.0763	42.9204	1.74991	1.73775	1.76169	1.7472	1.76541	1.74579	1.75765
23.47	35.3307	36.2583	36.5458	36.8233	37.3022	39.0647	42.9072	1.74868	1.73785	1.76139	1.74748	1.76526	1.74527	1.7568
23.46	35.3154	36.2424	36.5307	36.8094	37.2888	39.0503	42.8962	1.74922	1.73853	1.75986	1.74697	1.76514	1.74575	1.75541
23.45	35.2971	36.2269	36.5125	36.7928	37.2751	39.0393	42.8842	1.74806	1.73773	1.75949	1.7473	1.76407	1.74451	1.75424
23.44	35.282	36.2124	36.4987	36.7811	37.2636	39.0255	42.8717	1.74793	1.73734	1.75822	1.74713	1.76247	1.74435	1.75337
23.43	35.2639	36.1943	36.483	36.7668	37.2505	39.0125	42.8588	1.74737	1.73658	1.75807	1.74777	1.76161	1.74188	1.75202
23.42	35.2442	36.1786	36.4679	36.7526	37.2337	38.9997	42.8471	1.74658	1.73634	1.75742	1.74723	1.7602	1.74093	1.75157
23.41	35.2305	36.1605	36.4535	36.7403	37.2228	38.9866	42.8346	1.74664	1.73676	1.75714	1.74735	1.75911	1.73881	1.75073
23.4	35.2146	36.1471	36.4385	36.7229	37.2074	38.9727	42.8231	1.74634	1.73578	1.75631	1.7463	1.75775	1.73811	1.75071
23.39	35.1974	36.1296	36.4236	36.708	37.1935	38.9613	42.8114	1.74723	1.73559	1.75552	1.74536	1.75675	1.73765	1.74968
23.38	35.1822	36.1135	36.4064	36.6919	37.1825	38.9461	42.7987	1.74701	1.7338	1.75408	1.74383	1.75576	1.73662	1.74841
23.37	35.1664	36.0977	36.394	36.6787	37.167	38.933	42.7847	1.74789	1.73327	1.75258	1.74194	1.754	1.73583	1.74695
23.36	35.1504	36.0841	36.38	36.6649	37.1534	38.9193	42.7734	1.74716	1.73225	1.75153	1.74095	1.75304	1.73431	1.74576
23.35	35.1362	36.0664	36.3625	36.6489	37.1396	38.9065	42.7606	1.74685	1.73127	1.74952	1.73946	1.75234	1.73395	1.74506
23.34	35.1223	36.0496	36.3498	36.6358	37.1244	38.8915	42.7475	1.74543	1.73073	1.74912	1.73912	1.75205	1.73234	1.74428
23.33	35.1067	36.0334	36.335	36.6221	37.1126	38.8788	42.7345	1.744	1.72945	1.74766	1.73838	1.75166	1.733	1.74405
23.32	35.09	36.0187	36.3206	36.6074	37.0987	38.8663	42.7223	1.74318	1.72976	1.74725	1.73795	1.75129	1.73288	1.74315
23.31	35.0768	36.0032	36.3076	36.5958	37.0848	38.8515	42.7093	1.74222	1.72937	1.74693	1.73713	1.75036	1.73326	1.74242
23.3	35.0623	35.9873	36.2935	36.578	37.0714	38.838	42.6966	1.74169	1.72999	1.74685	1.73536	1.74963	1.73351	1.74124
23.29	35.0474	35.9713	36.2793	36.5644	37.0557	38.8243	42.6846	1.7406	1.7294	1.7465	1.73421	1.74853	1.73271	1.74038
23.28	35.0329	35.9538	36.2646	36.5513	37.0444	38.8102	42.6733	1.74032	1.72912	1.74594	1.73274	1.748	1.7325	1.73947
23.27	35.0174	35.9411	36.2507	36.5382	37.0305	38.7976	42.6613	1.73974	1.72775	1.74598	1.73205	1.74811	1.73117	1.7387
23.26	35.0024	35.9282	36.2361	36.5269	37.0181	38.7851	42.6492	1.73976	1.7262	1.74573	1.73129	1.74773	1.73171	1.73825
23.25	34.9892	35.9143	36.2228	36.5104	37.0067	38.7723	42.6329	1.73938	1.72543	1.74559	1.7307	1.74791	1.73106	1.73753
23.24	34.9765	35.9001	36.2097	36.4988	36.9927	38.7585	42.6221	1.73867	1.72338	1.7449	1.73013	1.74777	1.73132	1.73702
23.23	34.9622	35.8873	36.1957	36.4876	36.9784	38.7444	42.612	1.73842	1.7228	1.74414	1.73099	1.74764	1.73058	1.73605
23.22	34.9455	35.873	36.1817	36.4725	36.9646	38.7306	42.5988	1.73743	1.72101	1.74231	1.73122	1.74678	1.72982	1.73495
23.21	34.93	35.8606	36.1676	36.4592	36.9479	38.7175	42.5858	1.73693	1.72081	1.74064	1.7325	1.74516	1.72852	1.73386
23.2	34.9185	35.8451	36.1538	36.4449	36.9366	38.7037	42.5739	1.73607	1.72043	1.73863	1.73264	1.74424	1.7264	1.73295
23.19	34.9064	35.8333	36.1394	36.4319	36.9245	38.6903	42.5619	1.7357	1.72044	1.73651	1.7324	1.74327	1.72497	1.73233
23.18	34.8943	35.8203	36.1264	36.4186	36.9109	38.6766	42.5495	1.73469	1.72024	1.73502	1.73152	1.74282	1.7231	1.73143
23.17	34.881	35.8091	36.113	36.4046	36.8977	38.6619	42.5375	1.73336	1.71917	1.73359	1.72982	1.74157	1.72192	1.73093
23.16	34.8677	35.7962	36.0987	36.3911	36.8842	38.6477	42.5218	1.73236	1.71872	1.73239	1.72916	1.74102	1.72069	1.7304
23.15	34.8545	35.7841	36.0857	36.3767	36.8704	38.6345	42.5077	1.73173	1.71811	1.73145	1.72762	1.73985	1.71995	1.73005
23.14	34.842	35.7703	36.072	36.3631	36.8574	38.6157	42.4965	1.73155	1.71824	1.73109	1.7273	1.73903	1.71928	1.72967
23.13	34.8323	35.7558	36.0597	36.3495	36.8436	38.599	42.4859	1.73081	1.71807	1.7307	1.7256	1.73805	1.71906	1.72949
23.12	34.8166	35.7416	36.0438	36.3358	36.832	38.5852	42.4734	1.73056	1.71818	1.73047	1.72501	1.73726	1.71886	1.72935
23.11	34.8008	35.7284	36.0313	36.3247	36.8195	38.5697	42.461	1.72903	1.71729	1.73053	1.72417	1.73741	1.71821	1.72894
23.1	34.789	35.713	36.0201	36.3103	36.8054	38.555	42.4482	1.72822	1.7169	1.73059	1.72276	1.73673	1.71798	1.72883
23.09	34.7776	35.702	36.0065	36.296	36.7903	38.5427	42.4374	1.72701	1.71623	1.73003	1.72121	1.73631	1.71704	1.72806
23.08	34.7642	35.6855	35.9931	36.2822	36.7763	38.5292	42.4258	1.72527	1.71516	1.72958	1.7195	1.73504	1.71631	1.72738
23.07	34.7517	35.6742	35.9801	36.2677	36.7614	38.5151	42.413	1.72397	1.715	1.72891	1.71898	1.73332	1.71507	1.72585
23.06	34.7409	35.6623	35.9674	36.2543	36.7477	38.5015	42.3994	1.72284	1.71459	1.72853	1.7178	1.73166	1.71392	1.72448
23.05	34.7301	35.6507	35.9548	36.2439	36.7345	38.488	42.3858	1.72204	1.71475	1.72776	1.71722	1.73009	1.71297	1.72263
23.04	34.7186	35.6365	35.9413	36.2272	36.7203	38.4745	42.3725	1.72119	1.71411	1.72665	1.71638	1.72917	1.71206	1.72092
23.03	34.7097	35.6252	35.9285	36.2151	36.705	38.461	42.3614	1.72088	1.71417	1.72585	1.71585	1.72772	1.71198	1.71962
23.02	34.695	35.6107	35.9149	36.2016	36.6934	38.4487	42.3485	1.72108	1.71265	1.72497	1.71553	1.72751	1.71172	1.71796
23.01	34.683	35.5981	35.9015	36.1891	36.6801	38.4337	42.3362	1.72052	1.71105	1.7244	1.71464	1.72666	1.71188	1.71657
23	34.6722	35.585	35.8913	36.1765	36.669	38.4196	42.3246	1.71993	1.70906	1.72394	1.71451	1.72649	1.71138	1.71533
22.99	34.6622	35.5744	35.8788	36.1625	36.6545	38.4067	42.3116	1.71926	1.70772	1.72379	1.71408	1.72657	1.71051	1.7149
22.98	34.6505	35.5629	35.8662	36.1487	36.6404	38.3929	42.2977	1.71861	1.70682	1.72286	1.71441	1.72634	1.70955	1.71423
22.97	34.6389	35.5495	35.852	36.1354	36.6275	38.3779	42.284	1.71782	1.70598	1.72241	1.71459	1.72633	1.7079	1.71339
22.96	34.628	35.5381	35.8406	36.123	36.6144	38.3635	42.2709	1.71682	1.70562	1.72186	1.71448	1.7256	1.70699	1.7122
22.95	34.6176	35.527	35.8276	36.1071	36.6006	38.3504	42.26	1.71588	1.7046	1.72109	1.71479	1.72576	1.7055	1.71148
22.94	34.6065	35.5142	35.8136	36.0938	36.5874	38.3368	42.246	1.71485	1.70353	1.72024	1.71446	1.72452	1.70482	1.71068
22.93	34.5968	35.5037	35.8009	36.0815	36.5744	38.3199	42.2336	1.71348	1.70206	1.71928	1.71425	1.72371	1.70331	1.71042
22.92	34.5835	35.4909	35.7886	36.0689	36.5615	38.3069	42.2212	1.71175	1.70134	1.71841	1.71323	1.72147	1.7025	1.71025
22.91	34.5731	35.4793	35.7754	36.0568	36.5471	38.2932	42.2102	1.70998	1.69954	1.71757	1.71245	1.72	1.70147	1.70988
22.9	34.5616	35.4652	35.7647	36.0423	36.5348	38.2791	42.1965	1.70859	1.69881	1.71732	1.71098	1.71828	1.69984	1.70932
22.89	34.5521	35.4527	35.7526	36.0292	36.5192	38.2647	42.1838	1.7079	1.69765	1.71669	1.70961	1.71621	1.69928	1.70823
22.88	34.5416	35.4411	35.7393	36.0156	36.5052	38.2485	42.1717	1.7076	1.69728	1.71614	1.70772	1.71498	1.69777	1.70728
22.87	34.5309	35.4295	35.7269	36.0029	36.4918	38.2353	42.1554	1.70684	1.69711	1.71465	1.70623	1.71268	1.69733	1.70562
22.86	34.52	35.4164	35.7145	35.991	36.4768	38.222	42.1432	1.70652	1.69685	1.71368	1.70523	1.71163	1.69582	1.70507
22.85	34.5094	35.4053	35.7027	35.9779	36.4637	38.2058	42.1306	1.70615	1.69727	1.71268	1.70412	1.71001	1.69486	1.70401
22.84	34.5002	35.3942	35.6885	35.9639	36.4501	38.1927	42.1172	1.70592	1.69708	1.7112	1.70381	1.7099	1.69314	1.70323
22.83	34.4896	35.3818	35.6745	35.9506	36.4356	38.1811	42.1046	1.7055	1.69647	1.7098	1.70265	1.70929	1.69182	1.70188
22.82	34.4794	35.3667	35.6642	35.9384	36.4235	38.1682	42.0917	1.70504	1.69522	1.70912	1.70198	1.70914	1.69107	1.70055
22.81	34.4675	35.3526	35.6502	35.9246	36.409	38.1529	42.0812	1.70397	1.69494	1.70821	1.70032	1.70978	1.68947	1.69929
22.8	34.4573	35.3402	35.6393	35.9124	36.3966	38.1387	42.0647	1.70235	1.69372	1.70699	1.69935	1.70903	1.68943	1.69758
22.79	34.4484	35.3282	35.6267	35.8991	36.3828	38.124	42.0548	1.70101	1.69325	1.70548	1.69844	1.70946	1.68817	1.69708
22.78	34.4394	35.3163	35.6143	35.8844	36.3678	38.1092	42.0396	1.69975	1.69272	1.70346	1.69722	1.70734	1.68868	1.69609
22.77	34.4282	35.3042	35.6025	35.8712	36.3544	38.0958	42.0273	1.69851	1.69207	1.70211	1.69685	1.7074	1.68783	1.69595
22.76	34.4173	35.2932	35.5895	35.858	36.3386	38.0815	42.0145	1.6981	1.6919	1.70098	1.69585	1.70593	1.68855	1.69474
22.75	34.4083	35.2828	35.5767	35.8439	36.3251	38.0658	42.0007	1.69732	1.69087	1.70033	1.69547	1.70598	1.68824	1.69356
22.74	34.3989	35.2701	35.5648	35.8298	36.3116	38.0549	41.9884	1.69693	1.69028	1.70022	1.69457	1.70536	1.6884	1.69237
22.73	34.389	35.2595	35.5504	35.8169	36.2977	38.0371	41.975	1.69491	1.68887	1.69993	1.69414	1.7043	1.68806	1.69155
22.72	34.3792	35.2475	35.5391	35.8043	36.2858	38.0228	41.9642	1.69377	1.68814	1.69996	1.69349	1.70322	1.68684	1.69108
22.71	34.367	35.2345	35.5251	35.7926	36.2724	38.0078	41.9497	1.69174	1.68664	1.69907	1.69274	1.7012	1.68645	1.69071
22.7	34.3555	35.2218	35.5145	35.7783	36.2565	37.9942	41.9372	1.69105	1.68615	1.69852	1.69164	1.6996	1.68476	1.69031
22.69	34.3475	35.2097	35.5018	35.7658	36.2439	37.9807	41.9229	1.69071	1.68559	1.69736	1.68991	1.69695	1.68506	1.68891
22.68	34.3374	35.1978	35.4894	35.7493	36.2293	37.9661	41.9126	1.69069	1.68441	1.69624	1.68859	1.69611	1.68291	1.68846
22.67	34.3278	35.1864	35.4773	35.736	36.2141	37.9506	41.8986	1.69029	1.68422	1.69499	1.68732	1.69387	1.68231	1.68735
22.66	34.3167	35.1755	35.4655	35.7224	36.2008	37.9345	41.8861	1.68899	1.68262	1.69386	1.68676	1.69364	1.68069	1.68706
22.65	34.306	35.1651	35.4519	35.708	36.1862	37.9208	41.8726	1.68819	1.68203	1.6923	1.68509	1.69301	1.67952	1.68638
22.64	34.2965	35.1526	35.4393	35.6955	36.1731	37.9051	41.8594	1.68646	1.68002	1.69145	1.68383	1.69259	1.67761	1.68582
22.63	34.2856	35.1408	35.4252	35.68	36.1577	37.8906	41.8469	1.68573	1.6787	1.69079	1.6819	1.69214	1.67512	1.68504
22.62	34.2768	35.1292	35.413	35.6686	36.142	37.8775	41.835	1.68415	1.67756	1.69033	1.68036	1.6907	1.67401	1.68391
22.61	34.2663	35.1148	35.3999	35.6544	36.128	37.8605	41.8215	1.68347	1.6764	1.68964	1.67951	1.6904	1.67129	1.68321
22.6	34.2541	35.1021	35.3877	35.6389	36.1129	37.8473	41.8085	1.6819	1.67629	1.68909	1.67794	1.68851	1.67111	1.68171
22.59	34.2442	35.0894	35.3744	35.6262	36.1008	37.8304	41.7932	1.68111	1.67498	1.68807	1.67798	1.68835	1.66875	1.68056
22.58	34.2336	35.0767	35.3622	35.6119	36.0857	37.8161	41.7811	1.68005	1.67455	1.68703	1.67768	1.68652	1.66851	1.67876
22.57	34.2243	35.0628	35.3491	35.5974	36.0715	37.8022	41.7683	1.6789	1.67231	1.68576	1.67773	1.68534	1.66662	1.678
22.56	34.2143	35.0479	35.3344	35.5844	36.0578	37.7871	41.756	1.67846	1.67131	1.6843	1.67697	1.68347	1.66586	1.67696
22.55	34.2036	35.038	35.3218	35.5708	36.0443	37.7723	41.7394	1.67745	1.67035	1.68285	1.67589	1.68221	1.6651	1.67609
22.54	34.1939	35.0256	35.3089	35.556	36.0294	37.7578	41.7289	1.67751	1.66953	1.68103	1.67458	1.68084	1.66459	1.67574
22.53	34.1832	35.0086	35.2942	35.5386	36.0151	37.7449	41.7137	1.67647	1.6694	1.6792	1.6732	1.67961	1.66474	1.67484
22.52	34.1741	34.9952	35.2828	35.5272	35.9998	37.7285	41.7006	1.67625	1.6687	1.67737	1.6727	1.67915	1.66312	1.67428
22.51	34.1622	34.9815	35.2687	35.5152	35.9861	37.7128	41.6876	1.67548	1.66912	1.6757	1.67182	1.67823	1.66265	1.67355
22.5	34.151	34.9684	35.2563	35.4974	35.9721	37.6998	41.6751	1.67511	1.66785	1.67445	1.67171	1.67793	1.66074	1.67323
22.49	34.1412	34.957	35.243	35.4847	35.9578	37.6824	41.6608	1.67483	1.66762	1.67366	1.6711	1.67742	1.65995	1.67226
22.48	34.1308	34.9436	35.2287	35.4714	35.9401	37.6675	41.6478	1.67366	1.66553	1.6727	1.67074	1.67726	1.65804	1.67198
22.47	34.1206	34.9342	35.2139	35.4557	35.9246	37.6519	41.6353	1.67274	1.66458	1.67179	1.67006	1.67653	1.65706	1.67117
22.46	34.1092	34.9214	35.201	35.4422	35.9126	37.6376	41.6241	1.67051	1.66314	1.67111	1.66911	1.6757	1.65629	1.67076
22.45	34.0979	34.9115	35.188	35.4285	35.8982	37.623	41.6112	1.66877	1.66174	1.6703	1.66933	1.67452	1.6555	1.67057
22.44	34.0881	34.8992	35.1749	35.4129	35.8825	37.6075	41.5982	1.6667	1.66092	1.66997	1.66799	1.67314	1.65593	1.67021
22.43	34.0769	34.8868	35.1599	35.3979	35.8666	37.5912	41.5845	1.66502	1.65867	1.66857	1.66763	1.67132	1.65562	1.66985
22.42	34.0673	34.8744	35.1472	35.3825	35.8496	37.5754	41.5711	1.66384	1.65783	1.66785	1.66501	1.66927	1.65612	1.66871
22.41	34.0577	34.8633	35.1341	35.3692	35.837	37.5598	41.5582	1.66309	1.6558	1.66651	1.66358	1.6678	1.65525	1.66747
22.4	34.0438	34.8492	35.1204	35.3532	35.8214	37.5457	41.5449	1.66222	1.65533	1.66513	1.66129	1.66581	1.65526	1.66554
22.39	34.0322	34.8375	35.1063	35.3397	35.8038	37.5299	41.5311	1.66118	1.65464	1.66331	1.66012	1.66369	1.6542	1.66357
22.38	34.0229	34.8214	35.092	35.3258	35.7912	37.5145	41.5195	1.66063	1.6542	1.66177	1.65908	1.66176	1.65322	1.66204
22.37	34.0118	34.8091	35.0781	35.31	35.7764	37.4997	41.5067	1.65934	1.65381	1.66032	1.65701	1.66039	1.65192	1.66073
22.36	34.0003	34.7947	35.0641	35.2949	35.7609	37.4855	41.4942	1.65805	1.6521	1.65906	1.65588	1.65938	1.6503	1.65983
22.35	33.9887	34.781	35.0497	35.2807	35.7456	37.4695	41.4809	1.65697	1.65141	1.6581	1.65297	1.65885	1.649	1.65857
22.34	33.9776	34.7672	35.0352	35.2648	35.7305	37.4541	41.4644	1.65615	1.64915	1.65699	1.65148	1.65857	1.64733	1.65763
22.33	33.9669	34.7544	35.0217	35.2512	35.7153	37.4394	41.4515	1.65603	1.6489	1.65592	1.64896	1.65822	1.64669	1.65661
22.32	33.9559	34.74	35.0068	35.2328	35.7001	37.4222	41.4393	1.65502	1.64731	1.65364	1.64826	1.65774	1.64562	1.65604
22.31	33.946	34.7274	34.9935	35.2187	35.6821	37.4057	41.4267	1.65424	1.64704	1.65206	1.64697	1.65653	1.64545	1.65573
22.3	33.9304	34.7104	34.9793	35.2025	35.669	37.3908	41.4128	1.65303	1.6461	1.6502	1.64596	1.65592	1.64453	1.65471
22.29	33.9184	34.6982	34.9646	35.1896	35.6523	37.3749	41.399	1.65177	1.64552	1.64872	1.64538	1.65433	1.64338	1.6536
22.28	33.9068	34.682	34.9506	35.1734	35.6375	37.3595	41.3858	1.65026	1.64524	1.6477	1.64413	1.65423	1.64189	1.65189
22.27	33.895	34.6691	34.9361	35.1561	35.6199	37.3439	41.3722	1.64873	1.64372	1.64681	1.64509	1.65333	1.64024	1.6505
22.26	33.8832	34.6533	34.922	35.1412	35.6047	37.3296	41.3586	1.6474	1.64307	1.64674	1.64409	1.65283	1.63896	1.64923
22.25	33.8715	34.6397	34.9067	35.1266	35.5903	37.3135	41.3454	1.64545	1.6408	1.6462	1.64502	1.65179	1.63727	1.64812
22.24	33.8587	34.6262	34.8914	35.1106	35.5751	37.2966	41.3318	1.64443	1.63969	1.64583	1.64376	1.65028	1.63571	1.64721
22.23	33.846	34.6133	34.8766	35.0958	35.5588	37.2817	41.3192	1.64281	1.6377	1.64453	1.64394	1.64873	1.63433	1.64632
22.22	33.8338	34.5976	34.8623	35.0788	35.5413	37.2659	41.3055	1.64188	1.63586	1.6436	1.64364	1.64695	1.63294	1.64577
22.21	33.8222	34.5841	34.8466	35.0643	35.5238	37.2501	41.2928	1.64112	1.63437	1.64234	1.64357	1.64578	1.63204	1.64444
22.2	33.8085	34.5675	34.8299	35.0501	35.5106	37.2344	41.2795	1.64057	1.63227	1.64138	1.64388	1.64403	1.63116	1.64387
22.19	33.795	34.5522	34.8131	35.0332	35.4908	37.2189	41.2662	1.64052	1.63112	1.64012	1.64188	1.64307	1.63076	1.64296
22.18	33.783	34.5356	34.799	35.0186	35.4779	37.2032	41.2536	1.63964	1.62886	1.63904	1.64115	1.64135	1.62985	1.64283
22.17	33.771	34.5183	34.7839	35.0005	35.4598	37.1881	41.2411	1.6392	1.62824	1.63812	1.63798	1.64007	1.62874	1.64255
22.16	33.7577	34.5045	34.7684	34.9856	35.4432	37.1718	41.2264	1.63717	1.62601	1.63713	1.63753	1.63841	1.62715	1.64164
22.15	33.7445	34.4898	34.7532	34.9698	35.4271	37.1523	41.2121	1.63659	1.62544	1.63741	1.6349	1.63687	1.62536	1.64111
22.14	33.7323	34.4752	34.7371	34.9555	35.411	37.1372	41.1983	1.63548	1.62429	1.63712	1.63341	1.63601	1.62378	1.63962
22.13	33.7216	34.4596	34.722	34.9438	35.3942	37.1206	41.186	1.63488	1.62395	1.63718	1.632	1.63488	1.62272	1.63914
22.12	33.7071	34.4434	34.7044	34.9192	35.3785	37.1072	41.1717	1.63328	1.62363	1.63607	1.62843	1.63459	1.62166	1.63738
22.11	33.6947	34.43	34.6884	34.9042	35.3625	37.092	41.1587	1.63142	1.62348	1.63494	1.62797	1.63341	1.61995	1.63722
22.1	33.6801	34.4136	34.6731	34.8891	35.3468	37.075	41.146	1.63096	1.62387	1.63392	1.62673	1.63265	1.61901	1.63621
22.09	33.6629	34.3987	34.6558	34.871	35.3284	37.0586	41.1335	1.6289	1.62319	1.6322	1.62642	1.63088	1.61812	1.63593
22.08	33.6487	34.382	34.6401	34.8558	35.314	37.0429	41.1192	1.6279	1.62274	1.63102	1.62444	1.62955	1.61766	1.63545
22.07	33.6373	34.3647	34.6237	34.8383	35.2942	37.0282	41.1048	1.62614	1.6212	1.63014	1.62349	1.62821	1.6172	1.63427
22.06	33.6248	34.3494	34.6076	34.8229	35.2798	37.0119	41.0943	1.62559	1.62037	1.62926	1.62138	1.62685	1.61597	1.63397
22.05	33.6098	34.3333	34.5914	34.8067	35.2631	36.9975	41.0812	1.62341	1.61811	1.62826	1.62016	1.62647	1.61557	1.63201
22.04	33.5974	34.3179	34.5746	34.7895	35.244	36.9791	41.0675	1.62252	1.61659	1.62763	1.61877	1.62438	1.61383	1.63174
22.03	33.5803	34.3046	34.5579	34.771	35.2262	36.9626	41.0548	1.62147	1.61504	1.62617	1.61716	1.62313	1.61336	1.63003
22.02	33.5675	34.2878	34.5411	34.7532	35.2106	36.9468	41.0422	1.62017	1.6131	1.62445	1.61597	1.62089	1.61171	1.63007
22.01	33.5552	34.2736	34.5229	34.7369	35.1926	36.9286	41.0277	1.62012	1.6118	1.6224	1.6137	1.61911	1.61056	1.62858
22	33.5404	34.2558	34.5074	34.7213	35.1746	36.9132	41.0167	1.61836	1.61035	1.62007	1.61223	1.61738	1.60904	1.62802
21.99	33.5224	34.2391	34.4901	34.7044	35.1587	36.8991	41.0024	1.61835	1.6097	1.61807	1.60996	1.61647	1.60806	1.6272
21.98	33.5073	34.2214	34.4728	34.6863	35.1421	36.8809	40.9893	1.61657	1.60858	1.61584	1.60825	1.61642	1.60655	1.62595
21.97	33.4937	34.2043	34.458	34.6696	35.1252	36.8645	40.975	1.61618	1.60793	1.61466	1.60672	1.61522	1.60464	1.62553
21.96	33.4772	34.187	34.4376	34.6504	35.1088	36.8488	40.9632	1.61408	1.60612	1.61238	1.60532	1.61512	1.60361	1.62418
21.95	33.4633	34.1706	34.4222	34.6332	35.0902	36.8338	40.9499	1.6129	1.60492	1.61147	1.60418	1.6129	1.60158	1.62393
21.94	33.4495	34.1546	34.4052	34.6143	35.0737	36.817	40.937	1.61146	1.60287	1.61034	1.60285	1.6123	1.60114	1.62185
21.93	33.4333	34.1391	34.3876	34.5969	35.0561	36.7996	40.9251	1.60934	1.60146	1.60916	1.6019	1.61052	1.59906	1.62172
21.92	33.4191	34.1199	34.3699	34.5791	35.0416	36.7835	40.913	1.60853	1.59967	1.60839	1.60032	1.60974	1.59843	1.62031
21.91	33.4021	34.1004	34.3504	34.5618	35.0201	36.7678	40.8983	1.60569	1.59831	1.60718	1.59962	1.60842	1.5966	1.61947
21.9	33.3888	34.084	34.3346	34.5429	35.003	36.7521	40.8856	1.60597	1.59734	1.60681	1.59836	1.60658	1.59581	1.6187
21.89	33.3709	34.065	34.3153	34.5256	34.9862	36.7366	40.8719	1.60356	1.59583	1.60535	1.59823	1.60578	1.59496	1.61772
21.88	33.3546	34.048	34.2994	34.5084	34.9688	36.718	40.8598	1.60312	1.5949	1.60385	1.5977	1.60301	1.59332	1.61796
21.87	33.3411	34.0308	34.2828	34.489	34.9517	36.7018	40.8461	1.60137	1.59361	1.60225	1.59702	1.60244	1.59252	1.6169
21.86	33.3232	34.0126	34.2642	34.4722	34.9342	36.6853	40.8334	1.59993	1.59303	1.60015	1.59598	1.59974	1.59041	1.61702
21.85	33.3076	33.993	34.245	34.4548	34.9141	36.6713	40.8204	1.59932	1.59201	1.59846	1.59412	1.59891	1.5904	1.61535
21.84	33.2887	33.9733	34.226	34.4364	34.8989	36.6531	40.8094	1.59773	1.59145	1.59633	1.59241	1.59731	1.58873	1.61539
21.83	33.2723	33.9563	34.2083	34.418	34.8809	36.6375	40.7956	1.59784	1.59049	1.59445	1.59074	1.59612	1.58878	1.61379
21.82	33.2567	33.9379	34.1868	34.3992	34.8654	36.6212	40.7843	1.59548	1.58923	1.59258	1.58975	1.59548	1.58688	1.61253
21.81	33.2388	33.9205	34.17	34.3789	34.8468	36.6049	40.7713	1.59523	1.58694	1.59175	1.58804	1.59404	1.58577	1.61072
21.8	33.2252	33.9019	34.1521	34.3646	34.8271	36.587	40.7585	1.59322	1.58451	1.5904	1.58699	1.59386	1.58428	1.60899
21.79	33.2068	33.883	34.1331	34.3483	34.808	36.5718	40.7435	1.59244	1.58244	1.58943	1.58553	1.5914	1.58307	1.60843
21.78	33.1887	33.8636	34.114	34.3274	34.7927	36.556	40.7316	1.59048	1.58034	1.58803	1.58339	1.59097	1.58255	1.60707
21.77	33.1723	33.8435	34.0957	34.3098	34.7717	36.5389	40.7173	1.58923	1.57975	1.58687	1.58191	1.58807	1.58044	1.60694
21.76	33.1564	33.8235	34.0771	34.2911	34.7567	36.5234	40.7032	1.58772	1.57834	1.58608	1.57989	1.58678	1.58005	1.60516
21.75	33.1379	33.8079	34.0587	34.2717	34.7359	36.5072	40.6912	1.5851	1.57775	1.58446	1.57827	1.58397	1.57829	1.60485
21.74	33.1189	33.7849	34.039	34.2544	34.7186	36.4907	40.6802	1.58387	1.57597	1.58342	1.57671	1.58221	1.57786	1.60373
21.73	33.1026	33.7682	34.0201	34.2361	34.7016	36.4743	40.6671	1.58123	1.57522	1.5816	1.57515	1.58143	1.57558	1.60291
21.72	33.0842	33.7503	34.0007	34.2172	34.6851	36.4598	40.6554	1.58014	1.57399	1.5804	1.57408	1.58017	1.57489	1.60233
21.71	33.0675	33.7306	33.9802	34.196	34.6667	36.4433	40.6422	1.57822	1.57262	1.57857	1.57275	1.57977	1.5736	1.60124
21.7	33.0521	33.7103	33.9617	34.1784	34.6477	36.425	40.6277	1.57766	1.5712	1.57721	1.57235	1.57784	1.57214	1.60039
21.69	33.0331	33.6916	33.9426	34.1614	34.629	36.4094	40.6153	1.57654	1.5694	1.57536	1.57164	1.57686	1.57196	1.59868
21.68	33.0104	33.6716	33.9224	34.1403	34.6121	36.3915	40.6021	1.57458	1.56862	1.57317	1.57117	1.5747	1.57066	1.59785
21.67	32.99	33.6523	33.9035	34.1227	34.5952	36.3768	40.5893	1.57298	1.5671	1.57141	1.56982	1.57341	1.57132	1.59641
21.66	32.9733	33.6291	33.8844	34.1068	34.5776	36.3601	40.5758	1.57118	1.56614	1.56903	1.56877	1.57205	1.57063	1.59547
21.65	32.9555	33.6124	33.8646	34.0875	34.5583	36.341	40.563	1.5707	1.56464	1.56708	1.56738	1.57104	1.57051	1.59465
21.64	32.9372	33.5923	33.8437	34.0685	34.5395	36.3233	40.55	1.56928	1.56341	1.56502	1.56538	1.57044	1.56837	1.59425
21.63	32.9187	33.5742	33.8251	34.0496	34.5219	36.3086	40.5347	1.56928	1.56177	1.56388	1.56422	1.56905	1.56749	1.59385
21.62	32.899	33.5556	33.8066	34.0324	34.5061	36.2918	40.5241	1.56823	1.55975	1.56223	1.56253	1.5683	1.56569	1.59315
21.61	32.8801	33.5348	33.7871	34.0108	34.4877	36.2764	40.5101	1.56776	1.55767	1.56067	1.56193	1.56681	1.56394	1.59219
21.6	32.8638	33.5174	33.7674	33.9918	34.4674	36.2588	40.4992	1.56678	1.55525	1.5588	1.56058	1.56553	1.5628	1.59142
21.59	32.8488	33.4981	33.7475	33.9742	34.447	36.2412	40.4872	1.56531	1.55332	1.55656	1.56045	1.56345	1.56119	1.59107
21.58	32.8226	33.4776	33.7237	33.9532	34.4319	36.2275	40.4745	1.56266	1.55119	1.55511	1.55921	1.56242	1.56109	1.59042
21.57	32.8021	33.4585	33.7067	33.9354	34.4119	36.2118	40.4619	1.56005	1.54986	1.55388	1.55808	1.56027	1.55938	1.59
21.56	32.7824	33.4356	33.6871	33.9173	34.3952	36.1955	40.4499	1.55838	1.5485	1.55291	1.5565	1.55872	1.55848	1.58958
21.55	32.7635	33.4162	33.6669	33.896	34.3769	36.1801	40.4382	1.55598	1.5471	1.55112	1.55372	1.55717	1.55681	1.58877
21.54	32.7442	33.391	33.6481	33.8783	34.3597	36.1633	40.4249	1.55437	1.54585	1.55023	1.55233	1.55558	1.55543	1.58799
21.53	32.7232	33.3731	33.6283	33.8616	34.3419	36.1467	40.4108	1.55239	1.54472	1.54875	1.54999	1.55384	1.55394	1.58641
21.52	32.7038	33.3541	33.6069	33.8406	34.3238	36.1299	40.3986	1.55109	1.54375	1.54715	1.54924	1.55177	1.55245	1.58586
21.51	32.684	33.3339	33.5871	33.8207	34.3047	36.1136	40.3857	1.55002	1.54221	1.54616	1.54679	1.54991	1.55129	1.58539
21.5	32.6645	33.3113	33.5644	33.8012	34.2859	36.0973	40.3739	1.54857	1.54011	1.54455	1.54542	1.54823	1.54967	1.58492
21.49	32.6447	33.2905	33.5455	33.7826	34.2663	36.0824	40.362	1.54767	1.53814	1.54336	1.54299	1.54652	1.54869	1.58389
21.48	32.622	33.2689	33.5246	33.7642	34.2502	36.0664	40.3496	1.54619	1.53594	1.54163	1.54087	1.54481	1.54711	1.58269
21.47	32.5991	33.2495	33.5055	33.7437	34.2298	36.0501	40.3378	1.54554	1.53439	1.54032	1.5388	1.54328	1.54576	1.58116
21.46	32.5795	33.2257	33.4866	33.7275	34.2119	36.0346	40.3261	1.54458	1.53227	1.53869	1.53659	1.5416	1.54446	1.57898
21.45	32.561	33.2064	33.4668	33.7059	34.1933	36.0193	40.3134	1.54395	1.53107	1.5372	1.5355	1.54035	1.5433	1.57727
21.44	32.5413	33.1811	33.446	33.6888	34.1758	36.003	40.3002	1.54322	1.52927	1.53607	1.5332	1.53914	1.54226	1.57542
21.43	32.5211	33.1625	33.425	33.6698	34.1557	35.9872	40.2882	1.54153	1.52834	1.53476	1.53291	1.53779	1.54093	1.57503
21.42	32.4982	33.1426	33.4032	33.6494	34.138	35.9723	40.2756	1.54028	1.52734	1.53361	1.53031	1.53666	1.54001	1.57514
21.41	32.4761	33.1191	33.3837	33.6302	34.1202	35.9569	40.2629	1.53828	1.52577	1.53204	1.52986	1.5357	1.53902	1.57546
21.4	32.4572	33.0974	33.3628	33.6086	34.102	35.9409	40.2521	1.53701	1.5243	1.53022	1.52825	1.53461	1.53796	1.57586
21.39	32.438	33.0784	33.3424	33.59	34.0827	35.9234	40.2403	1.53529	1.52218	1.52804	1.52757	1.53291	1.53667	1.57595
21.38	32.4153	33.0528	33.3235	33.5722	34.0669	35.9081	40.2282	1.53319	1.52031	1.5264	1.52665	1.53165	1.53538	1.57607
21.37	32.3888	33.0341	33.3019	33.5527	34.0457	35.8935	40.2148	1.5297	1.51847	1.52427	1.52478	1.52911	1.53403	1.57521
21.36	32.3682	33.0126	33.2843	33.5372	34.0283	35.8772	40.2021	1.52749	1.51728	1.5231	1.52458	1.5277	1.53206	1.57418
21.35	32.3494	32.9897	33.2611	33.5163	34.0103	35.8605	40.1907	1.52543	1.51578	1.52186	1.52289	1.52622	1.53062	1.57231
21.34	32.3286	32.9699	33.2421	33.4976	33.9925	35.8442	40.1776	1.52249	1.51453	1.52012	1.52311	1.52511	1.52912	1.57089
21.33	32.3077	32.9504	33.2222	33.4739	33.9753	35.8299	40.1645	1.52095	1.51341	1.5191	1.52124	1.524	1.52824	1.56907
21.32	32.2843	32.9295	33.2021	33.4584	33.9569	35.8146	40.1524	1.51836	1.51193	1.51691	1.52117	1.52282	1.52727	1.56781
21.31	32.2625	32.9132	33.1819	33.4364	33.9388	35.7963	40.1409	1.51723	1.51137	1.51572	1.51952	1.52163	1.5259	1.56712
21.3	32.2415	32.8911	33.1617	33.418	33.9208	35.7813	40.1302	1.51608	1.50934	1.51354	1.51837	1.5204	1.52433	1.56675
21.29	32.2224	32.8744	33.1388	33.3984	33.9032	35.7665	40.118	1.51489	1.50857	1.51162	1.51705	1.51922	1.52279	1.56665
21.28	32.2006	32.8498	33.119	33.3813	33.8849	35.7519	40.1059	1.51424	1.5062	1.50959	1.51481	1.51778	1.52169	1.56601
21.27	32.1758	32.8288	33.0989	33.362	33.8669	35.7358	40.0945	1.51227	1.50462	1.50782	1.51346	1.51698	1.51999	1.56547
21.26	32.153	32.8077	33.0806	33.3444	33.8494	35.7186	40.0823	1.5116	1.50244	1.50644	1.51062	1.51588	1.51926	1.56396
21.25	32.1345	32.7872	33.0602	33.3253	33.8315	35.703	40.0691	1.50981	1.49983	1.50434	1.50887	1.51446	1.51866	1.56243
21.24	32.1145	32.7619	33.0415	33.3063	33.8136	35.6893	40.0572	1.50924	1.49771	1.50333	1.50561	1.51303	1.51828	1.56075
21.23	32.0951	32.7389	33.0206	33.2868	33.7965	35.6737	40.0463	1.50679	1.49498	1.50108	1.50359	1.51135	1.51742	1.55954
21.22	32.0701	32.7197	33.0008	33.2695	33.7792	35.6594	40.0349	1.50502	1.49411	1.49997	1.50139	1.51039	1.51657	1.55836
21.21	32.0467	32.7007	32.9808	33.251	33.761	35.6447	40.0226	1.50316	1.49235	1.49772	1.49969	1.50874	1.51524	1.55801
21.2	32.0253	32.6744	32.9602	33.2318	33.7446	35.6301	40.0127	1.5012	1.49118	1.49631	1.49854	1.50768	1.5136	1.55796
21.19	32.0049	32.6536	32.9391	33.2133	33.7259	35.6142	39.9986	1.50043	1.48929	1.49428	1.497	1.50574	1.51268	1.55815
21.18	31.9835	32.6345	32.9205	33.1967	33.7085	35.6	39.9862	1.49772	1.48801	1.49272	1.4962	1.5041	1.51122	1.55844
21.17	31.96	32.6143	32.8997	33.1744	33.6917	35.5847	39.9744	1.49686	1.48653	1.49185	1.49435	1.50283	1.51066	1.55784
21.16	31.9362	32.5918	32.8823	33.1585	33.6726	35.5702	39.9642	1.49362	1.48452	1.48975	1.49361	1.50105	1.50993	1.55677
21.15	31.9158	32.5687	32.8634	33.1419	33.6576	35.5563	39.9522	1.4929	1.48332	1.4891	1.49228	1.50035	1.50979	1.55504
21.14	31.8936	32.547	32.8433	33.1197	33.6401	35.5433	39.9404	1.48991	1.48078	1.48687	1.49086	1.49896	1.50921	1.55359
21.13	31.873	32.5248	32.823	33.1011	33.623	35.5259	39.9293	1.48833	1.47979	1.48541	1.48924	1.49817	1.50836	1.55195
21.12	31.8522	32.5027	32.803	33.0836	33.6077	35.5124	39.9179	1.4862	1.47704	1.48251	1.48763	1.49652	1.50768	1.55085
21.11	31.8296	32.4884	32.7845	33.0647	33.5889	35.4989	39.9058	1.48377	1.47606	1.48048	1.48592	1.49479	1.50668	1.54929
21.1	31.8086	32.466	32.765	33.0478	33.5749	35.4841	39.8952	1.4829	1.47368	1.47853	1.48406	1.49353	1.50636	1.54814
21.09	31.7871	32.4461	32.7453	33.0305	33.5571	35.4677	39.8835	1.48009	1.47176	1.47657	1.48289	1.49086	1.5046	1.54707
21.08	31.7664	32.4254	32.7264	33.0121	33.5379	35.4527	39.8728	1.47979	1.47031	1.47543	1.48128	1.48885	1.50362	1.54663
21.07	31.7467	32.4051	32.7063	32.9899	33.5235	35.4382	39.8603	1.47732	1.46817	1.4727	1.4805	1.48626	1.50223	1.54595
21.06	31.7202	32.3874	32.6873	32.9761	33.5038	35.4252	39.8485	1.47624	1.46765	1.47175	1.47913	1.48502	1.50194	1.5455
21.05	31.6981	32.3673	32.6689	32.9599	33.4894	35.4098	39.8382	1.47338	1.46588	1.46872	1.478	1.48339	1.50135	1.54524
21.04	31.6812	32.3479	32.6493	32.9415	33.4711	35.3968	39.8263	1.47208	1.46599	1.46827	1.47629	1.48294	1.50124	1.54427
21.03	31.663	32.3306	32.6312	32.925	33.4568	35.3816	39.8147	1.47047	1.46464	1.46592	1.47422	1.48219	1.50095	1.54378
21.02	31.6417	32.311	32.6138	32.9081	33.4398	35.3678	39.8039	1.46822	1.46341	1.46458	1.47246	1.48107	1.49988	1.54263
21.01	31.6217	32.2942	32.5958	32.8897	33.4224	35.3538	39.7918	1.46727	1.46177	1.46298	1.4706	1.47986	1.49912	1.54187
21	31.6	32.2755	32.5776	32.8724	33.408	35.341	39.7814	1.46456	1.45899	1.46115	1.46951	1.47814	1.49739	1.54052
20.99	31.5804	32.2558	32.5577	32.8515	33.3896	35.3248	39.7662	1.46349	1.45685	1.4597	1.46784	1.47786	1.49693	1.5389
20.98	31.5639	32.2375	32.5407	32.8366	33.3738	35.3111	39.7558	1.4609	1.45386	1.45719	1.4668	1.47549	1.49561	1.53763
20.97	31.5412	32.2207	32.5226	32.8194	33.3559	35.2989	39.7445	1.45911	1.4523	1.45634	1.46472	1.47494	1.49486	1.53666
20.96	31.5178	32.2036	32.5008	32.8028	33.3414	35.2834	39.7338	1.45594	1.44979	1.45352	1.46279	1.47298	1.49256	1.53637
20.95	31.4987	32.1863	32.486	32.7868	33.3277	35.2681	39.723	1.45467	1.44835	1.45319	1.46111	1.47228	1.48985	1.53602
20.94	31.4797	32.1648	32.468	32.7707	33.3104	35.2571	39.712	1.45289	1.44647	1.45182	1.45906	1.47052	1.48797	1.5366
20.93	31.4625	32.1496	32.4518	32.7539	33.2956	35.2428	39.7001	1.45122	1.4456	1.45089	1.45744	1.46836	1.4857	1.53668
20.92	31.4412	32.1307	32.4329	32.7373	33.2802	35.2297	39.6912	1.45013	1.44496	1.44978	1.45532	1.46632	1.48487	1.53713
20.91	31.4231	32.1143	32.4172	32.7211	33.2631	35.2139	39.6773	1.44817	1.44359	1.44758	1.45374	1.46265	1.48313	1.53664
20.9	31.4012	32.0978	32.4007	32.7061	33.2463	35.2042	39.667	1.44773	1.44301	1.44642	1.45267	1.46054	1.48318	1.53634
20.89	31.3817	32.0786	32.3824	32.6891	33.2337	35.1886	39.6569	1.446	1.44052	1.44352	1.45137	1.45765	1.48243	1.53549
20.88	31.3632	32.0636	32.3656	32.6714	33.2171	35.1758	39.6464	1.44572	1.43936	1.44215	1.45036	1.45642	1.4827	1.53497
20.87	31.3445	32.0447	32.3485	32.6555	33.2013	35.1628	39.6349	1.44392	1.43678	1.4394	1.44858	1.45465	1.48188	1.53446
20.86	31.3257	32.0257	32.3314	32.6406	33.188	35.1509	39.6226	1.44245	1.43453	1.43771	1.44713	1.45408	1.48116	1.53362
20.85	31.3046	32.0071	32.3145	32.6254	33.1717	35.136	39.6121	1.44021	1.43251	1.43553	1.44495	1.45366	1.4799	1.5331
20.84	31.2885	31.9877	32.2981	32.6114	33.1574	35.1232	39.6017	1.43833	1.43008	1.43389	1.44361	1.45309	1.47849	1.53165
20.83	31.2704	31.9729	32.2818	32.5955	33.1439	35.1098	39.5904	1.43704	1.42894	1.43199	1.44193	1.45277	1.47759	1.53071
20.82	31.2521	31.9533	32.2651	32.5791	33.1298	35.0958	39.5802	1.43478	1.42599	1.42963	1.44007	1.45099	1.47622	1.52927
20.81	31.235	31.9377	32.2495	32.5642	33.1164	35.0846	39.5664	1.43361	1.42545	1.42771	1.43865	1.45029	1.47603	1.52896
20.8	31.2189	31.9203	32.2337	32.5476	33.1027	35.0709	39.5572	1.43112	1.42386	1.4251	1.43683	1.4488	1.47484	1.52881
20.79	31.2007	31.9026	32.2167	32.5329	33.0885	35.0579	39.5469	1.42882	1.42346	1.42424	1.43603	1.44859	1.47437	1.52848
20.78	31.1845	31.8874	32.2022	32.5165	33.0728	35.0463	39.5373	1.42656	1.42264	1.42242	1.43381	1.44779	1.47356	1.52828
20.77	31.1664	31.8689	32.1872	32.503	33.0587	35.0329	39.5273	1.42411	1.42081	1.4218	1.43268	1.44765	1.47315	1.52753
20.76	31.1481	31.8525	32.1685	32.4881	33.0446	35.0194	39.5163	1.42143	1.42009	1.42053	1.43033	1.44712	1.47273	1.52687
20.75	31.1301	31.8384	32.1546	32.4735	33.0308	35.0078	39.5052	1.4186	1.41783	1.41933	1.42981	1.44687	1.47236	1.52591
20.74	31.1147	31.8212	32.1403	32.461	33.0183	34.9957	39.4953	1.41701	1.41634	1.41818	1.42897	1.44628	1.47158	1.52523
20.73	31.0984	31.8054	32.1256	32.4449	33.0044	34.9821	39.4845	1.41498	1.41366	1.41625	1.4287	1.4449	1.47002	1.52465
20.72	31.0831	31.7889	32.1108	32.4305	32.9908	34.97	39.4734	1.41366	1.41216	1.41482	1.42859	1.44357	1.46829	1.5246
20.71	31.0667	31.7772	32.0962	32.4169	32.9773	34.9597	39.4628	1.4118	1.4102	1.41294	1.42756	1.4412	1.46644	1.52446
20.7	31.0499	31.7641	32.0812	32.4029	32.9645	34.9473	39.4523	1.41023	1.40898	1.4125	1.42767	1.43905	1.46491	1.52387
20.69	31.0344	31.7495	32.0665	32.3889	32.9519	34.935	39.4409	1.4088	1.40742	1.4114	1.4255	1.43685	1.4637	1.52346
20.68	31.0197	31.7347	32.0512	32.3753	32.9389	34.9228	39.4301	1.40721	1.405	1.41018	1.42473	1.43509	1.46335	1.52234
20.67	31.0048	31.7224	32.0377	32.3625	32.9242	34.911	39.4209	1.40586	1.4045	1.40803	1.42231	1.43371	1.46332	1.52145
20.66	30.988	31.7064	32.024	32.349	32.9126	34.8995	39.4115	1.40352	1.4026	1.4059	1.42124	1.43334	1.46389	1.52031
20.65	30.9727	31.6924	32.011	32.3346	32.8994	34.8868	39.4	1.40178	1.40254	1.4041	1.41916	1.4332	1.46417	1.51844
20.64	30.9587	31.6787	31.9976	32.3241	32.8868	34.8753	39.3893	1.39984	1.40075	1.4015	1.4179	1.4331	1.46384	1.51696
20.63	30.9438	31.6661	31.9837	32.3087	32.8736	34.8641	39.3788	1.39763	1.39976	1.39931	1.41661	1.43226	1.46314	1.51523
20.62	30.9281	31.6536	31.971	32.2972	32.8619	34.8523	39.3687	1.39565	1.39743	1.39689	1.41469	1.43116	1.46189	1.51432
20.61	30.913	31.6398	31.9578	32.2851	32.8485	34.8411	39.3591	1.39363	1.39548	1.39508	1.4142	1.42943	1.46046	1.51363
20.6	30.8978	31.628	31.9443	32.2728	32.8346	34.8295	39.3499	1.39213	1.39393	1.39374	1.4117	1.42782	1.45897	1.51371
20.59	30.8839	31.6162	31.9301	32.2615	32.8231	34.816	39.3371	1.39046	1.39132	1.39207	1.41197	1.4268	1.45751	1.51313
20.58	30.87	31.6035	31.9162	32.2486	32.8114	34.806	39.3271	1.38938	1.39084	1.38996	1.41025	1.42544	1.45744	1.51224
20.57	30.8582	31.5926	31.9042	32.2364	32.8001	34.7952	39.3172	1.38813	1.38859	1.38756	1.41016	1.42455	1.45732	1.51103
20.56	30.8437	31.5778	31.8921	32.2256	32.791	34.7843	39.3067	1.38671	1.38768	1.38572	1.40826	1.42315	1.45796	1.50888
20.55	30.8269	31.5663	31.8802	32.2143	32.7763	34.7734	39.2976	1.38413	1.38582	1.38371	1.40732	1.42116	1.45837	1.50778
20.54	30.8137	31.553	31.8688	32.2035	32.7652	34.762	39.2859	1.38202	1.38435	1.38235	1.40634	1.41954	1.45886	1.50606
20.53	30.8021	31.5419	31.8581	32.1899	32.754	34.7514	39.2755	1.38014	1.3826	1.38129	1.4051	1.41837	1.45877	1.50559
20.52	30.7907	31.531	31.8458	32.179	32.7423	34.7403	39.2661	1.37804	1.38114	1.37992	1.40485	1.41737	1.45814	1.50535
20.51	30.7789	31.5196	31.834	32.1674	32.7314	34.727	39.2563	1.37696	1.38001	1.37913	1.4029	1.41659	1.45622	1.50587
20.5	30.7667	31.5085	31.8229	32.1566	32.721	34.7173	39.2464	1.37426	1.37834	1.37745	1.40298	1.4162	1.45489	1.50685
20.49	30.7524	31.4994	31.812	32.1462	32.7106	34.7062	39.2355	1.37311	1.37726	1.3762	1.40107	1.41549	1.45379	1.50734
20.48	30.7414	31.486	31.8004	32.1337	32.7	34.6967	39.2259	1.3713	1.37454	1.37484	1.40028	1.41511	1.453	1.50813
20.47	30.7288	31.4772	31.7886	32.1226	32.69	34.6868	39.2138	1.36997	1.3734	1.37427	1.39854	1.41416	1.45267	1.50683
20.46	30.7179	31.4653	31.7782	32.1155	32.679	34.6758	39.2037	1.36839	1.37153	1.37328	1.39796	1.41336	1.45236	1.50627
20.45	30.7053	31.455	31.7671	32.1042	32.6682	34.6649	39.1919	1.3662	1.37047	1.37229	1.39692	1.41247	1.45149	1.50427
20.44	30.694	31.4452	31.757	32.0944	32.6586	34.6533	39.1823	1.36517	1.36883	1.37122	1.39541	1.41186	1.45094	1.50379
20.43	30.6837	31.4348	31.7475	32.0855	32.6477	34.6427	39.1722	1.36269	1.3671	1.36998	1.39485	1.41122	1.45042	1.50259
20.42	30.6736	31.4256	31.7372	32.0752	32.6365	34.6318	39.1617	1.36178	1.36578	1.36993	1.39301	1.41099	1.45033	1.50185
20.41	30.6614	31.4173	31.7289	32.0645	32.6268	34.6208	39.1518	1.35883	1.36441	1.36855	1.39253	1.41092	1.45019	1.5009
20.4	30.6503	31.4087	31.717	32.0546	32.6183	34.6118	39.1413	1.35793	1.36342	1.36846	1.3911	1.41042	1.45031	1.49981
20.39	30.6403	31.4002	31.7081	32.0453	32.6077	34.6006	39.132	1.35634	1.36145	1.36706	1.39132	1.41016	1.44973	1.49922
20.38	30.6315	31.3902	31.699	32.0345	32.6	34.5907	39.1213	1.35582	1.35949	1.36653	1.38988	1.41001	1.44933	1.49787
20.37	30.6194	31.3817	31.6904	32.0241	32.5883	34.5805	39.1112	1.35439	1.35695	1.36537	1.3888	1.40926	1.4486	1.49739
20.36	30.6107	31.3734	31.6822	32.0161	32.5786	34.5703	39.1022	1.35286	1.35568	1.36444	1.38793	1.40883	1.44769	1.4965
20.35	30.5997	31.365	31.6732	32.0067	32.5694	34.5595	39.0916	1.351	1.35448	1.3642	1.38625	1.40773	1.44663	1.49688
20.34	30.5894	31.3574	31.6645	31.9993	32.5602	34.5495	39.0819	1.34801	1.35369	1.36278	1.38616	1.40755	1.44584	1.49666
20.33	30.5814	31.3496	31.657	31.9909	32.5507	34.5396	39.0723	1.34677	1.35317	1.36231	1.38529	1.40634	1.44533	1.49692
20.32	30.5715	31.3423	31.6471	31.982	32.5406	34.5296	39.064	1.34333	1.3525	1.35978	1.38559	1.40574	1.44467	1.49705
20.31	30.5634	31.3348	31.6392	31.9734	32.5312	34.5208	39.0537	1.34225	1.35241	1.3587	1.38479	1.40436	1.44423	1.49635
20.3	30.5549	31.3284	31.631	31.9656	32.5219	34.5113	39.0434	1.3396	1.35188	1.35582	1.38533	1.40352	1.44412	1.49594
20.29	30.5456	31.3221	31.6238	31.9579	32.5129	34.4998	39.0337	1.33856	1.35241	1.3544	1.38495	1.4027	1.44423	1.49462
20.28	30.538	31.3151	31.6164	31.9502	32.5054	34.4907	39.0236	1.33744	1.35174	1.35271	1.38456	1.40171	1.44443	1.4946
20.27	30.5307	31.3085	31.6093	31.9418	32.4956	34.4793	39.014	1.3365	1.35078	1.35115	1.38392	1.40139	1.44488	1.49326
20.26	30.5239	31.3019	31.603	31.9346	32.4877	34.4694	39.0035	1.33653	1.34946	1.35027	1.3837	1.40003	1.44513	1.49266
20.25	30.5147	31.2958	31.5961	31.9264	32.4792	34.4602	38.995	1.33429	1.34837	1.34864	1.38387	1.40019	1.44512	1.49136
20.24	30.5078	31.2897	31.59	31.9204	32.4705	34.4499	38.9853	1.33432	1.34666	1.34881	1.38327	1.39894	1.44499	1.4903
20.23	30.499	31.2823	31.5838	31.914	32.4627	34.4392	38.9755	1.33156	1.34463	1.34724	1.38281	1.39958	1.44423	1.48979
20.22	30.4932	31.2771	31.5773	31.9063	32.4541	34.4299	38.966	1.33103	1.34354	1.34742	1.38155	1.40011	1.44332	1.48893
20.21	30.4872	31.2725	31.5717	31.8995	32.4455	34.4204	38.9554	1.32938	1.3424	1.3461	1.3807	1.40019	1.44226	1.4891
20.2	30.4796	31.2673	31.5646	31.8926	32.4372	34.4111	38.9456	1.32901	1.34103	1.3469	1.37969	1.40028	1.44118	1.48878
20.19	30.474	31.263	31.5593	31.8857	32.4291	34.3993	38.9361	1.32818	1.34032	1.34624	1.37923	1.39905	1.44047	1.48917
20.18	30.4687	31.2588	31.553	31.8793	32.422	34.3897	38.926	1.32742	1.34003	1.34622	1.37964	1.3996	1.43957	1.48841
20.17	30.4632	31.2549	31.5477	31.8725	32.4138	34.3807	38.9151	1.32771	1.33986	1.34602	1.37991	1.39843	1.43912	1.48777
20.16	30.458	31.2515	31.542	31.866	32.4057	34.3716	38.9063	1.32705	1.34049	1.34503	1.3804	1.39948	1.43874	1.4868
20.15	30.4524	31.2485	31.5364	31.8599	32.3984	34.3615	38.8978	1.32739	1.34055	1.34463	1.37996	1.3991	1.43834	1.4859
20.14	30.4461	31.2457	31.5311	31.8538	32.3906	34.3521	38.8888	1.32603	1.34135	1.34271	1.37964	1.39965	1.43797	1.48517
20.13	30.4399	31.2434	31.5272	31.8476	32.3824	34.3419	38.878	1.32677	1.34157	1.34233	1.37962	1.39991	1.43746	1.48397
20.12	30.4356	31.2402	31.5224	31.8416	32.3752	34.3324	38.8681	1.32511	1.34208	1.34169	1.37918	1.39934	1.43718	1.48354
20.11	30.4314	31.2385	31.5188	31.8354	32.3675	34.3231	38.8583	1.32529	1.34265	1.34193	1.37947	1.39946	1.43668	1.48289
20.1	30.4269	31.2357	31.5146	31.8292	32.3601	34.3134	38.8481	1.32448	1.34146	1.34199	1.37912	1.39797	1.43591	1.48313
20.09	30.423	31.2334	31.5108	31.8237	32.3519	34.3047	38.8372	1.32341	1.34055	1.34221	1.37932	1.39793	1.43506	1.48295
20.08	30.4193	31.231	31.5072	31.8185	32.3437	34.2934	38.8286	1.32257	1.33908	1.34247	1.37911	1.39666	1.43431	1.48344
20.07	30.4158	31.2284	31.5026	31.8126	32.3361	34.2847	38.8172	1.32051	1.33878	1.34267	1.3793	1.39748	1.43394	1.48279
20.06	30.4128	31.2261	31.4985	31.8068	32.3288	34.2749	38.8074	1.32023	1.33781	1.34292	1.37935	1.39677	1.43334	1.48177
20.05	30.4098	31.2234	31.4946	31.8011	32.3212	34.2649	38.7978	1.31918	1.33781	1.3425	1.37902	1.39694	1.4333	1.48061
20.04	30.4075	31.2212	31.4902	31.7959	32.3144	34.2558	38.7888	1.31936	1.33716	1.34362	1.37878	1.39743	1.43299	1.47947
20.03	30.4048	31.2189	31.4876	31.7902	32.3069	34.2465	38.7805	1.31812	1.3377	1.34326	1.37782	1.39819	1.43291	1.4795
20.02	30.4033	31.217	31.4844	31.785	32.3004	34.2382	38.7697	1.31763	1.33815	1.34401	1.37732	1.39918	1.43225	1.47929
20.01	30.4016	31.2159	31.4813	31.7802	32.2928	34.2285	38.7606	1.31629	1.33839	1.34418	1.37586	1.39903	1.43147	1.47998
20	30.3999	31.2152	31.4777	31.7742	32.2865	34.2177	38.7517	1.3154	1.3383	1.34461	1.37549	1.4	1.43066	1.48002
19.99	30.3985	31.215	31.4747	31.7692	32.2787	34.2098	38.742	1.31483	1.33734	1.34491	1.37469	1.39963	1.43026	1.47965
19.98	30.3974	31.2147	31.4715	31.7645	32.2712	34.2	38.7322	1.3135	1.33661	1.34498	1.37448	1.40024	1.4298	1.47896
19.97	30.3962	31.2149	31.4688	31.7593	32.2635	34.1902	38.7238	1.3138	1.33519	1.34503	1.3746	1.39963	1.4293	1.47793
19.96	30.3951	31.215	31.4653	31.7546	32.2572	34.1812	38.7127	1.31345	1.3346	1.34446	1.37491	1.39948	1.42912	1.47803
19.95	30.3945	31.215	31.4631	31.7508	32.2497	34.1716	38.7032	1.31401	1.33296	1.34449	1.37598	1.39888	1.42903	1.47735
19.94	30.3942	31.2158	31.4601	31.7459	32.2436	34.1625	38.6936	1.31415	1.33334	1.34386	1.37569	1.39883	1.42942	1.47709
19.93	30.3941	31.2163	31.4577	31.7408	32.2358	34.1531	38.6844	1.31509	1.33369	1.34376	1.37756	1.39884	1.42947	1.47576
19.92	30.3946	31.2168	31.4554	31.7363	32.229	34.1437	38.6747	1.31487	1.33365	1.34385	1.3773	1.39865	1.4293	1.4745
19.91	30.3951	31.2172	31.4524	31.7307	32.2209	34.1346	38.6652	1.31467	1.3347	1.34429	1.37799	1.39902	1.42878	1.47334
19.9	30.3958	31.2181	31.45	31.7259	32.2147	34.1248	38.6553	1.31493	1.33517	1.34501	1.37716	1.39904	1.42786	1.47202
19.89	30.3969	31.2186	31.4472	31.7208	32.2074	34.1156	38.6463	1.31487	1.33611	1.34551	1.37658	1.39996	1.42734	1.4715
19.88	30.3984	31.2197	31.4446	31.7156	32.2001	34.1058	38.638	1.31578	1.33636	1.34629	1.37631	1.40072	1.42662	1.47055
19.87	30.3998	31.2214	31.4419	31.7102	32.1935	34.0969	38.6288	1.31581	1.3367	1.34664	1.37535	1.40106	1.42627	1.46977
19.86	30.4011	31.2233	31.4391	31.7051	32.1867	34.0867	38.6153	1.31643	1.33674	1.34751	1.37556	1.40127	1.42597	1.46895
19.85	30.4026	31.2257	31.4365	31.7003	32.1789	34.0763	38.6068	1.31702	1.33705	1.34765	1.37454	1.40112	1.42602	1.4688
19.84	30.405	31.2277	31.4336	31.696	32.1727	34.0671	38.5961	1.31687	1.33732	1.34808	1.37578	1.40131	1.42628	1.46781
19.83	30.4076	31.2297	31.4314	31.6907	32.165	34.0573	38.5872	1.31786	1.33742	1.348	1.37564	1.4019	1.42689	1.46706
19.82	30.41	31.2316	31.429	31.6864	32.157	34.0471	38.5761	1.31857	1.33754	1.34827	1.37684	1.40312	1.42744	1.46628
19.81	30.4125	31.2333	31.4268	31.6802	32.1494	34.0366	38.5669	1.31965	1.33786	1.34803	1.37744	1.40406	1.42765	1.46553
19.8	30.4153	31.235	31.4241	31.6755	32.1408	34.0269	38.5566	1.32046	1.33873	1.34768	1.37831	1.40492	1.42769	1.46558
19.79	30.4184	31.2369	31.4215	31.6705	32.1332	34.018	38.5489	1.32113	1.33925	1.34712	1.37902	1.40486	1.42724	1.46499
19.78	30.4214	31.2385	31.4188	31.6652	32.1256	34.0088	38.5383	1.32154	1.33964	1.34673	1.37836	1.40495	1.42706	1.46522
19.77	30.4242	31.2399	31.4159	31.6599	32.1186	33.9975	38.5281	1.32214	1.33962	1.34643	1.379	1.40486	1.42716	1.46395
19.76	30.4272	31.2416	31.4132	31.6542	32.1116	33.9878	38.519	1.32349	1.34043	1.34706	1.37832	1.40481	1.42697	1.46343
19.75	30.4301	31.2428	31.4097	31.6487	32.1036	33.976	38.5096	1.32378	1.3405	1.34822	1.38012	1.40477	1.42693	1.46245
19.74	30.4329	31.2443	31.407	31.6442	32.0958	33.9681	38.5001	1.32515	1.34086	1.34928	1.37973	1.40472	1.42687	1.46175
19.73	30.4369	31.2456	31.4035	31.6381	32.0883	33.9589	38.4897	1.32563	1.34099	1.3504	1.3812	1.40421	1.42692	1.46167
19.72	30.4398	31.2474	31.4006	31.6335	32.0806	33.9487	38.4804	1.32624	1.34164	1.35135	1.38128	1.40391	1.42658	1.461
19.71	30.4423	31.249	31.397	31.6261	32.0727	33.9386	38.4713	1.32619	1.34205	1.35239	1.38234	1.40394	1.42641	1.46125
19.7	30.4453	31.2509	31.3939	31.6213	32.0632	33.9283	38.4617	1.32646	1.34286	1.35343	1.3832	1.40468	1.42598	1.45992
19.69	30.4482	31.2528	31.3905	31.6148	32.0552	33.9178	38.4516	1.32736	1.34337	1.35442	1.38328	1.40553	1.42567	1.46044
19.68	30.4512	31.2546	31.3871	31.6082	32.0473	33.908	38.4414	1.32793	1.34403	1.35536	1.38452	1.40601	1.42528	1.45919
19.67	30.4543	31.2565	31.3841	31.6023	32.039	33.8978	38.4326	1.32932	1.34528	1.35647	1.38339	1.4066	1.42438	1.45913
19.66	30.4572	31.2577	31.3802	31.5973	32.0311	33.8886	38.4225	1.3296	1.34683	1.35774	1.3842	1.40657	1.42366	1.45822
19.65	30.4599	31.2587	31.3767	31.5899	32.0223	33.8783	38.4126	1.33094	1.34877	1.35933	1.38304	1.40649	1.42285	1.45746
19.64	30.4624	31.2591	31.3726	31.5855	32.0134	33.8678	38.4027	1.33076	1.3497	1.36049	1.38342	1.40607	1.42254	1.45651
19.63	30.4653	31.2594	31.3681	31.578	32.0051	33.8577	38.3941	1.33206	1.35141	1.36206	1.38331	1.40558	1.42221	1.4548
19.62	30.4683	31.2592	31.3638	31.5719	31.9962	33.8483	38.3841	1.33285	1.35157	1.36276	1.38359	1.40541	1.42213	1.45438
19.61	30.4706	31.2588	31.3591	31.5641	31.9885	33.8386	38.3743	1.33368	1.3525	1.36288	1.38413	1.40512	1.42166	1.45264
19.6	30.4729	31.2581	31.3542	31.5569	31.9787	33.8278	38.3657	1.33475	1.35336	1.36279	1.38391	1.40636	1.42188	1.45277
19.59	30.4749	31.2573	31.3495	31.5494	31.9702	33.8177	38.3544	1.33499	1.35422	1.36247	1.38483	1.40712	1.4218	1.45184
19.58	30.4769	31.256	31.3444	31.5426	31.9613	33.8077	38.3445	1.33653	1.35523	1.36257	1.38435	1.40827	1.42193	1.45224
19.57	30.4785	31.2547	31.3388	31.5354	31.9518	33.7951	38.3346	1.33623	1.35529	1.36253	1.38541	1.40934	1.42266	1.45162
19.56	30.4801	31.2533	31.3337	31.5273	31.9426	33.7855	38.3254	1.33832	1.35682	1.36339	1.38505	1.4099	1.42301	1.4512
19.55	30.4814	31.252	31.3277	31.519	31.9343	33.7751	38.315	1.33797	1.3566	1.36424	1.38627	1.41029	1.42383	1.45095
19.54	30.4822	31.2509	31.3225	31.5123	31.925	33.765	38.3044	1.33934	1.35784	1.36553	1.38634	1.40991	1.42386	1.45012
19.53	30.4833	31.2491	31.316	31.5034	31.9169	33.7534	38.296	1.33946	1.35817	1.36675	1.38719	1.41022	1.42417	1.45063
19.52	30.4837	31.2472	31.3103	31.4963	31.9073	33.7435	38.2858	1.3401	1.35912	1.36821	1.38748	1.40967	1.42344	1.45015
19.51	30.4842	31.2453	31.304	31.4884	31.8989	33.7338	38.2768	1.34098	1.3598	1.36987	1.38752	1.41014	1.42318	1.45096
19.5	30.484	31.2419	31.297	31.4799	31.889	33.7235	38.267	1.34059	1.3604	1.37125	1.38826	1.41036	1.42189	1.45014
19.49	30.4838	31.2392	31.2907	31.4711	31.8795	33.7132	38.2573	1.34225	1.36141	1.37302	1.3883	1.4103	1.42123	1.44994
19.48	30.483	31.2352	31.2834	31.4622	31.8691	33.7034	38.2474	1.34247	1.36143	1.37379	1.38942	1.41049	1.42099	1.44886
19.47	30.4821	31.2314	31.2761	31.4529	31.8583	33.6907	38.2378	1.34469	1.36296	1.37578	1.38999	1.40973	1.42028	1.44807
19.46	30.4807	31.2269	31.268	31.4435	31.8502	33.6822	38.228	1.34529	1.36289	1.37699	1.39155	1.41024	1.42055	1.44783
19.45	30.4791	31.2217	31.2608	31.4332	31.8394	33.6707	38.2157	1.34752	1.36425	1.37893	1.39222	1.4096	1.41972	1.44755
19.44	30.4777	31.2167	31.2522	31.4249	31.8277	33.6601	38.2071	1.34892	1.36493	1.38022	1.39243	1.41113	1.41962	1.44804
19.43	30.4745	31.2107	31.244	31.415	31.8197	33.6487	38.1964	1.35126	1.36598	1.38179	1.39262	1.41147	1.41796	1.44723
19.42	30.4714	31.2037	31.2343	31.4061	31.8076	33.6384	38.1866	1.35388	1.36748	1.3826	1.39209	1.41245	1.4176	1.44762
19.41	30.468	31.1981	31.2272	31.3973	31.7975	33.6275	38.1767	1.35472	1.36775	1.38395	1.39211	1.41256	1.41616	1.44662
19.4	30.4645	31.1917	31.2185	31.3876	31.7865	33.6177	38.1676	1.35643	1.36865	1.38438	1.39125	1.41258	1.41614	1.44632
19.39	30.4603	31.1856	31.2087	31.3774	31.7773	33.6065	38.1575	1.35583	1.36835	1.38479	1.39096	1.41354	1.41629	1.44519
19.38	30.4559	31.1786	31.1993	31.3684	31.7667	33.5954	38.1479	1.35727	1.3688	1.38558	1.3904	1.413	1.41667	1.44432
19.37	30.451	31.1717	31.1897	31.3582	31.756	33.5861	38.137	1.35736	1.36833	1.38626	1.39054	1.41429	1.41771	1.44358
19.36	30.4455	31.1657	31.1799	31.3482	31.7462	33.5746	38.1284	1.35964	1.36841	1.38713	1.39083	1.41339	1.41748	1.44288
19.35	30.4401	31.1577	31.1697	31.3376	31.7347	33.5641	38.118	1.36105	1.36891	1.38729	1.39115	1.41443	1.41811	1.44242
19.34	30.4345	31.1497	31.1597	31.3266	31.7245	33.5536	38.1079	1.36279	1.3693	1.38836	1.39171	1.41483	1.41659	1.44128
19.33	30.4279	31.1409	31.1493	31.3157	31.7125	33.5417	38.0977	1.36469	1.37075	1.38901	1.39239	1.41542	1.4169	1.44095
19.32	30.4207	31.1314	31.1372	31.3044	31.7021	33.5304	38.0873	1.36553	1.37047	1.38973	1.39316	1.41673	1.41604	1.43994
19.31	30.4127	31.1217	31.1277	31.2944	31.6904	33.5185	38.0787	1.36742	1.37269	1.39054	1.39326	1.41667	1.41622	1.43969
19.3	30.4056	31.1113	31.1164	31.2844	31.6794	33.5084	38.0691	1.36705	1.37332	1.39161	1.39442	1.41849	1.41598	1.43947
19.29	30.3985	31.1013	31.1051	31.2729	31.6687	33.4954	38.0576	1.36838	1.37497	1.39335	1.39542	1.41829	1.41533	1.43876
19.28	30.3892	31.0907	31.0934	31.2614	31.6574	33.4847	38.0475	1.36817	1.37556	1.39386	1.39596	1.41981	1.41561	1.43815
19.27	30.3804	31.0804	31.0815	31.2505	31.6467	33.4736	38.0372	1.36927	1.37588	1.39546	1.39688	1.41917	1.41472	1.43719
19.26	30.3708	31.0703	31.0702	31.2385	31.6349	33.4631	38.0271	1.36965	1.37663	1.39561	1.39597	1.41976	1.41541	1.43665
19.25	30.362	31.0586	31.0586	31.2262	31.6242	33.4518	38.0174	1.37084	1.37638	1.39692	1.39675	1.41946	1.41425	1.43563
19.24	30.353	31.0481	31.0439	31.2122	31.6125	33.4411	38.0075	1.37237	1.37748	1.39779	1.39649	1.41918	1.41489	1.4348
19.23	30.3426	31.0365	31.0338	31.202	31.6002	33.4284	37.9973	1.37354	1.37755	1.39913	1.39721	1.41894	1.41404	1.43399
19.22	30.3302	31.0232	31.0187	31.189	31.5891	33.4179	37.9878	1.37597	1.3789	1.39951	1.39719	1.41812	1.41444	1.43326
19.21	30.3172	31.0098	31.0064	31.1784	31.5774	33.4074	37.9781	1.3774	1.37963	1.40017	1.39718	1.41829	1.41432	1.43262
19.2	30.3067	30.9979	30.9943	31.167	31.5656	33.3969	37.9662	1.37981	1.38102	1.40069	1.39723	1.41774	1.41431	1.43183
19.19	30.2964	30.9863	30.981	31.1536	31.553	33.3843	37.9567	1.3806	1.38198	1.40105	1.39584	1.41897	1.41519	1.43128
19.18	30.2835	30.9717	30.9691	31.1417	31.5434	33.3732	37.9469	1.38188	1.38231	1.40258	1.39596	1.41854	1.41517	1.43019
19.17	30.2719	30.9586	30.9548	31.1306	31.5324	33.3615	37.9346	1.38231	1.38334	1.40322	1.39456	1.41896	1.41552	1.4295
19.16	30.2567	30.9455	30.9422	31.1174	31.5205	33.3499	37.9248	1.3825	1.38287	1.40388	1.39552	1.41932	1.41401	1.42848
19.15	30.2447	30.9314	30.9287	31.104	31.5089	33.339	37.9164	1.38338	1.38384	1.40438	1.39547	1.41977	1.41399	1.42776
19.14	30.2318	30.9149	30.9121	31.0891	31.4956	33.327	37.9046	1.38402	1.38306	1.40529	1.39687	1.42042	1.41261	1.42681
19.13	30.2188	30.9002	30.8996	31.0784	31.4837	33.3153	37.895	1.38525	1.38313	1.40592	1.39657	1.42014	1.41227	1.42582
19.12	30.2043	30.8828	30.8846	31.0643	31.4738	33.303	37.8852	1.38596	1.38272	1.40615	1.3977	1.42047	1.4121	1.42545
19.11	30.1866	30.8678	30.8712	31.052	31.4589	33.2927	37.8755	1.3879	1.38274	1.40644	1.39811	1.42033	1.41211	1.42444
19.1	30.1741	30.852	30.8575	31.0409	31.4477	33.2803	37.8644	1.3887	1.38402	1.40682	1.39865	1.42106	1.41225	1.42428
19.09	30.1596	30.8371	30.8434	31.0267	31.4361	33.2684	37.8546	1.39013	1.38387	1.40735	1.40018	1.42119	1.41166	1.42381
19.08	30.1449	30.8209	30.8294	31.0128	31.4243	33.2561	37.8453	1.39146	1.38585	1.40787	1.40038	1.42162	1.41197	1.42374
19.07	30.1299	30.8049	30.8141	30.9992	31.4117	33.2436	37.8363	1.39295	1.38667	1.40817	1.40159	1.42253	1.41131	1.42307
19.06	30.1121	30.7904	30.7999	30.9857	31.397	33.2332	37.8243	1.39455	1.3882	1.40872	1.40094	1.42338	1.41168	1.42231
19.05	30.0955	30.7766	30.7852	30.9715	31.3862	33.2206	37.8147	1.39584	1.38882	1.40971	1.40166	1.42405	1.41105	1.42183
19.04	30.0804	30.7592	30.7678	30.9555	31.3747	33.2108	37.8045	1.39739	1.38852	1.41013	1.40215	1.4242	1.41089	1.42083
19.03	30.0652	30.7453	30.754	30.9443	31.3625	33.1987	37.7942	1.39864	1.38919	1.4102	1.40271	1.42426	1.41038	1.42092
19.02	30.0489	30.7267	30.7386	30.9319	31.352	33.188	37.7839	1.40005	1.3882	1.41001	1.4035	1.42419	1.40979	1.42007
19.01	30.0295	30.7075	30.723	30.9165	31.3391	33.1766	37.7738	1.40144	1.38932	1.40975	1.40323	1.42399	1.40926	1.42051
19	30.0128	30.6902	30.7083	30.9052	31.3263	33.1649	37.7621	1.40247	1.38966	1.41	1.40411	1.42357	1.40827	1.42027
18.99	29.9956	30.6744	30.6947	30.8902	31.3133	33.1534	37.753	1.40364	1.39122	1.41081	1.40384	1.42341	1.40808	1.42055
18.98	29.9786	30.6556	30.6794	30.8744	31.3003	33.1414	37.7434	1.4042	1.39218	1.41178	1.40454	1.4238	1.40773	1.42018
18.97	29.9614	30.6366	30.6637	30.8622	31.288	33.1296	37.7328	1.4048	1.39342	1.41297	1.40402	1.42451	1.40784	1.41927
18.96	29.9444	30.6193	30.6486	30.8479	31.2758	33.1193	37.7228	1.40487	1.39448	1.41407	1.40412	1.42521	1.40743	1.41839
18.95	29.9256	30.6027	30.634	30.8341	31.2639	33.106	37.7113	1.40475	1.39473	1.41478	1.4031	1.42558	1.40679	1.41643
18.94	29.9076	30.5813	30.6167	30.8208	31.2521	33.0936	37.7008	1.40494	1.39515	1.4154	1.40238	1.42547	1.40623	1.41544
18.93	29.8904	30.5628	30.6013	30.8076	31.2394	33.0814	37.6911	1.40504	1.39459	1.41684	1.40186	1.42553	1.40533	1.41318
18.92	29.8733	30.5455	30.5861	30.7956	31.2261	33.0692	37.6817	1.40564	1.39543	1.41817	1.4013	1.42543	1.40459	1.41243
18.91	29.8516	30.5273	30.5704	30.7786	31.2136	33.0573	37.6705	1.4066	1.39473	1.41895	1.40189	1.42554	1.40342	1.41019
18.9	29.8303	30.5115	30.5552	30.7679	31.2008	33.0456	37.6598	1.4077	1.39508	1.4194	1.4017	1.4255	1.40277	1.4095
18.89	29.8143	30.4895	30.5394	30.7541	31.1888	33.0335	37.6492	1.40854	1.39438	1.41899	1.40235	1.42504	1.40216	1.40856
18.88	29.799	30.4711	30.5233	30.737	31.1761	33.0221	37.6382	1.41003	1.39404	1.41877	1.40228	1.42477	1.40164	1.40854
18.87	29.779	30.4484	30.5075	30.7243	31.1635	33.0101	37.6273	1.41101	1.39426	1.41836	1.40283	1.42416	1.40165	1.40905
18.86	29.7597	30.4329	30.4915	30.7089	31.1511	32.9986	37.6174	1.41184	1.39358	1.41796	1.40303	1.42378	1.4013	1.40868
18.85	29.7412	30.4144	30.4761	30.6967	31.1391	32.9864	37.6068	1.41239	1.39463	1.418	1.40344	1.42325	1.40183	1.40892
18.84	29.7226	30.3953	30.4607	30.6821	31.1277	32.9746	37.596	1.41244	1.3948	1.41828	1.40415	1.42315	1.40168	1.40734
18.83	29.7049	30.3763	30.4451	30.6653	31.1151	32.9618	37.5846	1.41288	1.3961	1.41889	1.40413	1.4229	1.40207	1.4072
18.82	29.6904	30.3572	30.4306	30.6519	31.1	32.9497	37.5733	1.41242	1.39616	1.4195	1.40477	1.42256	1.40202	1.40596
18.81	29.6667	30.3372	30.4154	30.6395	31.088	32.9374	37.5637	1.41407	1.39634	1.42026	1.40474	1.42262	1.40141	1.40607
18.8	29.6469	30.3197	30.3989	30.6247	31.0765	32.9248	37.553	1.41446	1.39632	1.42028	1.40474	1.42241	1.40057	1.40518
18.79	29.6279	30.2973	30.3824	30.611	31.0645	32.9126	37.5428	1.41603	1.39664	1.42065	1.40447	1.42282	1.3988	1.40454
18.78	29.6116	30.2826	30.3673	30.5995	31.051	32.9006	37.5322	1.41699	1.39741	1.42078	1.40422	1.42284	1.39772	1.40379
18.77	29.5913	30.2647	30.353	30.5855	31.0382	32.8888	37.5223	1.41716	1.39737	1.42129	1.40359	1.42317	1.39671	1.4026
18.76	29.573	30.2458	30.3361	30.572	31.0265	32.879	37.5121	1.41746	1.39885	1.42122	1.4033	1.42272	1.39692	1.40239
18.75	29.553	30.2302	30.3205	30.5571	31.0128	32.8643	37.5005	1.41625	1.39905	1.42146	1.40327	1.4224	1.39575	1.40048
18.74	29.5356	30.2126	30.3039	30.5439	31.0012	32.8517	37.4908	1.4162	1.40038	1.42189	1.40371	1.42203	1.3958	1.40016
18.73	29.5182	30.1948	30.289	30.527	30.9882	32.8401	37.4802	1.41554	1.40078	1.42193	1.40496	1.42176	1.39573	1.39865
18.72	29.503	30.178	30.2747	30.514	30.9761	32.8277	37.468	1.41575	1.40112	1.42223	1.40438	1.42119	1.39521	1.39888
18.71	29.4813	30.1575	30.2596	30.5005	30.9636	32.8162	37.4575	1.41617	1.4014	1.42229	1.40428	1.42045	1.39524	1.39844
18.7	29.4577	30.1396	30.2436	30.4862	30.9483	32.8033	37.4472	1.41671	1.40115	1.42247	1.40419	1.42005	1.39432	1.39873
18.69	29.4399	30.1205	30.2281	30.4736	30.9366	32.791	37.4371	1.41724	1.40191	1.42173	1.40427	1.41886	1.3942	1.39841
18.68	29.4261	30.1014	30.2124	30.4586	30.9227	32.78	37.4271	1.41801	1.40169	1.42086	1.4046	1.41903	1.39316	1.39766
18.67	29.4079	30.0843	30.1981	30.4438	30.9099	32.767	37.4162	1.41905	1.40191	1.42078	1.40492	1.41856	1.39345	1.39721
18.66	29.3902	30.0648	30.1821	30.4306	30.8966	32.7559	37.4055	1.41949	1.40134	1.42007	1.405	1.41855	1.39275	1.39568
18.65	29.3682	30.0476	30.1671	30.4166	30.8862	32.7418	37.3939	1.42094	1.40108	1.42076	1.40504	1.41847	1.39191	1.39465
18.64	29.3532	30.0324	30.1509	30.402	30.8731	32.7299	37.3851	1.42098	1.40078	1.42061	1.40466	1.41841	1.39138	1.39318
18.63	29.3323	30.0139	30.1349	30.3856	30.8605	32.718	37.3725	1.42213	1.40038	1.42074	1.40434	1.41802	1.39058	1.39201
18.62	29.3184	29.9979	30.118	30.372	30.847	32.7049	37.3626	1.42158	1.40068	1.42014	1.40365	1.4174	1.39085	1.39087
18.61	29.2955	29.9806	30.104	30.3602	30.8341	32.693	37.3528	1.42213	1.40043	1.41998	1.40304	1.41738	1.39028	1.39055
18.6	29.2783	29.9622	30.0881	30.3444	30.8215	32.6801	37.3416	1.42209	1.40129	1.41939	1.40243	1.41716	1.39084	1.39044
18.59	29.2614	29.9448	30.0761	30.3323	30.8087	32.6671	37.3308	1.42141	1.40188	1.41928	1.40225	1.4168	1.39051	1.39
18.58	29.2453	29.9259	30.0611	30.3195	30.7955	32.6564	37.3194	1.42174	1.4024	1.41892	1.40185	1.41691	1.39083	1.38931
18.57	29.2282	29.9083	30.0459	30.3053	30.7839	32.6437	37.3084	1.42144	1.40181	1.41914	1.40169	1.41599	1.39027	1.38785
18.56	29.2107	29.8881	30.0314	30.2922	30.7695	32.6306	37.2976	1.42229	1.40172	1.41922	1.4018	1.41599	1.38931	1.38712
18.55	29.1925	29.8712	30.0161	30.2782	30.7567	32.6182	37.2853	1.4221	1.40105	1.41986	1.40105	1.41508	1.38833	1.3861
18.54	29.1756	29.855	30.0006	30.263	30.7431	32.605	37.2764	1.42271	1.40046	1.42045	1.40105	1.41505	1.38647	1.38603
18.53	29.1593	29.836	29.9874	30.2491	30.7293	32.5929	37.2655	1.42225	1.40059	1.4208	1.40088	1.41402	1.38562	1.38557
18.52	29.143	29.8172	29.9689	30.233	30.716	32.5789	37.254	1.42233	1.40052	1.41989	1.40092	1.41354	1.3843	1.38521
18.51	29.1253	29.7999	29.9562	30.2202	30.7043	32.5669	37.2432	1.42284	1.40039	1.41977	1.40059	1.41258	1.38449	1.3845
18.5	29.109	29.7809	29.9399	30.2058	30.6922	32.5548	37.2322	1.42286	1.40112	1.4183	1.40096	1.41201	1.38389	1.38362
18.49	29.0869	29.7638	29.9268	30.1942	30.6798	32.5401	37.2212	1.42258	1.4015	1.41825	1.39996	1.41185	1.38414	1.38293
18.48	29.073	29.7457	29.9117	30.1809	30.6682	32.5288	37.21	1.42293	1.40221	1.41733	1.39981	1.41136	1.38376	1.38177
18.47	29.0558	29.7322	29.8981	30.1653	30.6524	32.5162	37.199	1.42344	1.40185	1.41758	1.39921	1.41177	1.38343	1.38115
18.46	29.0398	29.7147	29.8805	30.152	30.6411	32.5024	37.1897	1.42276	1.40174	1.41683	1.39905	1.41128	1.3828	1.38025
18.45	29.0235	29.6994	29.8663	30.1386	30.6264	32.4915	37.1791	1.42306	1.40044	1.41738	1.39845	1.41118	1.38169	1.37879
18.44	29.0069	29.6833	29.8522	30.1257	30.6136	32.4771	37.1668	1.42258	1.40028	1.41753	1.39849	1.41015	1.3807	1.37772
18.43	28.9907	29.6674	29.8378	30.111	30.601	32.4667	37.157	1.42248	1.39988	1.41734	1.39837	1.40954	1.37952	1.37636
18.42	28.9769	29.6514	29.8208	30.097	30.5886	32.4519	37.1441	1.42231	1.39914	1.41742	1.39775	1.40856	1.37843	1.37575
18.41	28.9621	29.633	29.8083	30.0836	30.5754	32.4401	37.1347	1.42212	1.39961	1.41713	1.39674	1.40706	1.37716	1.37547
18.4	28.9441	29.614	29.7931	30.0715	30.5633	32.4285	37.1247	1.42236	1.3985	1.41661	1.39551	1.40673	1.37673	1.37528
18.39	28.924	29.596	29.7794	30.057	30.5471	32.4144	37.1129	1.42115	1.39875	1.41546	1.39416	1.40468	1.37577	1.37458
18.38	28.9126	29.5777	29.765	30.0438	30.535	32.4013	37.1031	1.42099	1.39836	1.41449	1.39337	1.40383	1.37535	1.37386
18.37	28.8986	29.5632	29.7501	30.0267	30.5228	32.388	37.0923	1.41994	1.39826	1.41327	1.3932	1.40185	1.37451	1.37306
18.36	28.8832	29.5471	29.7356	30.0138	30.5092	32.375	37.0815	1.41899	1.39749	1.4126	1.39311	1.40111	1.37382	1.37195
18.35	28.8673	29.5311	29.7213	30.0003	30.4958	32.3625	37.0703	1.41784	1.39672	1.41176	1.39313	1.40046	1.37363	1.37106
18.34	28.8511	29.517	29.7068	29.9852	30.4813	32.3489	37.0603	1.41659	1.39697	1.41058	1.39237	1.40027	1.37328	1.36992
18.33	28.8362	29.5028	29.6931	29.9707	30.4684	32.3346	37.0492	1.41583	1.39655	1.40993	1.3921	1.40009	1.37338	1.36902
18.32	28.8233	29.486	29.6763	29.9566	30.4565	32.3233	37.0388	1.41504	1.3966	1.4092	1.39168	1.39956	1.37274	1.36801
18.31	28.8095	29.4731	29.6617	29.9438	30.4438	32.3096	37.0276	1.41491	1.3956	1.40931	1.39161	1.39959	1.37244	1.36757
18.3	28.792	29.4552	29.6453	29.9307	30.4297	32.2958	37.0166	1.4141	1.39546	1.40913	1.39119	1.39899	1.37172	1.36672
18.29	28.7742	29.4398	29.631	29.9144	30.4148	32.283	37.0056	1.41449	1.39468	1.40933	1.38991	1.39872	1.3713	1.36592
18.28	28.7607	29.4242	29.617	29.9024	30.4011	32.2691	36.9936	1.41454	1.39478	1.40933	1.38923	1.39715	1.37034	1.36517
18.27	28.7473	29.4081	29.6033	29.8854	30.3887	32.2572	36.9825	1.41512	1.39478	1.4096	1.38792	1.39624	1.36931	1.36408
18.26	28.7323	29.3906	29.5897	29.8718	30.375	32.2444	36.971	1.41563	1.39458	1.40966	1.38739	1.39492	1.36804	1.3632
18.25	28.7169	29.3699	29.5743	29.8578	30.3616	32.2309	36.9595	1.4158	1.39452	1.40933	1.38614	1.39403	1.36659	1.36165
18.24	28.7022	29.3555	29.5595	29.843	30.348	32.2188	36.9485	1.41551	1.39316	1.40877	1.38577	1.3935	1.3656	1.36083
18.23	28.6879	29.3423	29.5445	29.8276	30.334	32.2045	36.9376	1.41476	1.39325	1.4075	1.38461	1.39295	1.36445	1.35952
18.22	28.6736	29.3244	29.5295	29.8125	30.3208	32.1914	36.927	1.41405	1.39099	1.40599	1.38403	1.39332	1.36335	1.35902
18.21	28.6597	29.3104	29.5147	29.7994	30.3058	32.1784	36.9156	1.4133	1.39098	1.40439	1.38338	1.39315	1.36192	1.35801
18.2	28.6449	29.2923	29.5	29.7872	30.2929	32.1662	36.9048	1.41263	1.38947	1.40359	1.38246	1.39357	1.36085	1.35683
18.19	28.627	29.2772	29.485	29.7719	30.2799	32.1514	36.8939	1.41187	1.38954	1.40294	1.38148	1.39312	1.35961	1.35585
18.18	28.6137	29.2631	29.4706	29.7604	30.2662	32.1387	36.882	1.4114	1.38952	1.4025	1.38055	1.39238	1.35922	1.35423
18.17	28.6008	29.2505	29.4567	29.7427	30.2511	32.126	36.8713	1.41091	1.3895	1.40205	1.37989	1.39148	1.35887	1.35402
18.16	28.5856	29.2366	29.4417	29.7285	30.2371	32.1126	36.8588	1.41013	1.38934	1.40104	1.37896	1.39062	1.35849	1.35321
18.15	28.5712	29.2163	29.4256	29.7127	30.2242	32.0988	36.8486	1.40946	1.38888	1.40015	1.37935	1.39002	1.3579	1.35349
18.14	28.5564	29.2033	29.4105	29.7004	30.21	32.0862	36.8374	1.40888	1.38906	1.39885	1.37851	1.38844	1.35715	1.35238
18.13	28.5409	29.191	29.3954	29.6833	30.1964	32.0719	36.8263	1.40849	1.38859	1.398	1.37859	1.38711	1.35604	1.35255
18.12	28.5279	29.17	29.3798	29.6706	30.1837	32.0607	36.8154	1.40809	1.38872	1.39693	1.37785	1.38549	1.35561	1.35234
18.11	28.5163	29.1534	29.3646	29.6545	30.1686	32.0466	36.8022	1.40732	1.38888	1.39639	1.3779	1.38438	1.35448	1.35241
18.1	28.5036	29.1363	29.3496	29.6435	30.1554	32.0315	36.7924	1.40613	1.38951	1.3959	1.37751	1.38356	1.35367	1.35269
18.09	28.4851	29.119	29.335	29.6265	30.1424	32.0181	36.7813	1.40624	1.38908	1.39541	1.37733	1.38268	1.35298	1.35216
18.08	28.4707	29.1023	29.3198	29.611	30.1279	32.0048	36.771	1.40645	1.38828	1.39536	1.37638	1.38244	1.35231	1.35278
18.07	28.4576	29.0824	29.3031	29.5957	30.115	31.9924	36.7609	1.40688	1.38732	1.39499	1.37447	1.38103	1.3519	1.3516
18.06	28.4423	29.066	29.2886	29.5806	30.0993	31.9811	36.7492	1.40649	1.38476	1.39497	1.37369	1.37958	1.35135	1.35161
18.05	28.4283	29.0509	29.2727	29.5665	30.0846	31.967	36.7383	1.40553	1.38397	1.39442	1.37171	1.3772	1.35069	1.34964
18.04	28.4118	29.0356	29.2576	29.5529	30.0711	31.9551	36.7277	1.40412	1.38165	1.39409	1.3716	1.37561	1.34974	1.34859
18.03	28.3973	29.0213	29.2419	29.5378	30.0552	31.94	36.7151	1.40234	1.38073	1.39341	1.37054	1.3734	1.3487	1.34658
18.02	28.3843	29.0054	29.2271	29.5224	30.0384	31.928	36.7052	1.40074	1.37908	1.39319	1.37015	1.37133	1.34755	1.34532
18.01	28.3704	28.9901	29.2111	29.5048	30.0253	31.9125	36.694	1.39917	1.37871	1.39272	1.36948	1.37003	1.34611	1.34402
18	28.3576	28.9753	29.1959	29.4906	30.0127	31.8992	36.6822	1.39756	1.37819	1.39219	1.36891	1.36895	1.345	1.34228
17.99	28.3402	28.9582	29.1787	29.475	29.9996	31.8852	36.6721	1.39655	1.37798	1.39118	1.36901	1.369	1.34401	1.34222
17.98	28.3236	28.9394	29.1616	29.4618	29.982	31.8728	36.6591	1.39514	1.37767	1.3891	1.36794	1.36776	1.34367	1.34119
17.97	28.3096	28.9227	29.1473	29.4471	29.9692	31.8579	36.6484	1.39482	1.37685	1.3876	1.36805	1.3678	1.34338	1.34192
17.96	28.2961	28.9062	29.1324	29.4286	29.9537	31.8448	36.6382	1.39451	1.37654	1.38557	1.3665	1.36701	1.34248	1.34095
17.95	28.2813	28.8896	29.1169	29.4142	29.939	31.8312	36.6286	1.39406	1.37502	1.38384	1.36619	1.36678	1.34137	1.34118
17.94	28.2669	28.8726	29.0997	29.4007	29.9252	31.8187	36.6163	1.39362	1.374	1.38193	1.36471	1.36608	1.3402	1.34013
17.93	28.2535	28.8552	29.0847	29.3834	29.9086	31.8026	36.6048	1.39306	1.37205	1.38075	1.36388	1.3651	1.33859	1.33956
17.92	28.2383	28.8399	29.0699	29.3695	29.8938	31.7868	36.5959	1.39195	1.37149	1.37967	1.36267	1.36475	1.3383	1.3389
17.91	28.2229	28.8231	29.0525	29.3534	29.8779	31.7741	36.5835	1.39072	1.36976	1.37854	1.36159	1.36362	1.33774	1.33815
17.9	28.2087	28.8075	29.0363	29.3397	29.8621	31.7623	36.5725	1.38964	1.36934	1.37779	1.36114	1.36377	1.33806	1.3377
17.89	28.1915	28.792	29.0182	29.3216	29.8486	31.749	36.562	1.38867	1.36855	1.37602	1.36049	1.36258	1.33819	1.33665
17.88	28.1783	28.7773	29.0013	29.3076	29.8333	31.7368	36.5512	1.38792	1.3676	1.37501	1.36018	1.36296	1.3382	1.33702
17.87	28.1607	28.7594	28.9875	29.2922	29.8187	31.7212	36.5397	1.38734	1.36749	1.37372	1.35894	1.36125	1.33699	1.33585
17.86	28.1466	28.744	28.9717	29.2762	29.8038	31.7088	36.5297	1.38734	1.36645	1.37312	1.35828	1.36057	1.33595	1.33581
17.85	28.1318	28.729	28.9544	29.2605	29.7894	31.6944	36.5183	1.38715	1.3665	1.37171	1.3572	1.35927	1.33428	1.33415
17.84	28.1156	28.7106	28.9382	29.2468	29.7747	31.6805	36.5079	1.38722	1.36553	1.37103	1.3565	1.3579	1.33292	1.33286
17.83	28.1	28.6956	28.921	29.2326	29.758	31.6668	36.4968	1.38695	1.36552	1.37008	1.35566	1.3577	1.33188	1.33111
17.82	28.0853	28.6786	28.9065	29.2147	29.742	31.6533	36.4873	1.38644	1.3645	1.36928	1.3539	1.35614	1.33096	1.32987
17.81	28.0704	28.6582	28.8879	29.1965	29.7272	31.6406	36.4747	1.38481	1.3636	1.3683	1.35261	1.35567	1.33006	1.32872
17.8	28.0563	28.6411	28.8734	29.1812	29.712	31.6254	36.4631	1.38306	1.36302	1.36713	1.35122	1.35294	1.32803	1.32773
17.79	28.0395	28.6202	28.8538	29.1647	29.6974	31.612	36.4531	1.381	1.36131	1.36699	1.35078	1.35187	1.32657	1.32748
17.78	28.0212	28.603	28.8357	29.1492	29.6829	31.6007	36.4421	1.37921	1.36016	1.36588	1.34985	1.34975	1.32482	1.32654
17.77	28.0039	28.5838	28.8215	29.1335	29.6672	31.5849	36.4309	1.37762	1.35821	1.36569	1.34906	1.3484	1.32352	1.32615
17.76	27.99	28.5657	28.8048	29.1183	29.6506	31.5732	36.4195	1.37658	1.35767	1.36429	1.34796	1.34683	1.32258	1.32532
17.75	27.9728	28.5501	28.7858	29.1014	29.6347	31.5574	36.4077	1.37566	1.35664	1.3632	1.34672	1.34553	1.32179	1.32474
17.74	27.9576	28.5331	28.7706	29.0852	29.6199	31.5444	36.398	1.37451	1.35659	1.36207	1.34584	1.34506	1.32126	1.32379
17.73	27.9423	28.5193	28.7542	29.0694	29.6041	31.5301	36.3873	1.3739	1.35558	1.36073	1.34487	1.34323	1.32076	1.32274
17.72	27.9258	28.5034	28.7361	29.0525	29.5897	31.515	36.3769	1.37244	1.35539	1.35965	1.34425	1.34338	1.32044	1.32208
17.71	27.911	28.4855	28.7205	29.0348	29.5726	31.4998	36.3659	1.37162	1.35464	1.358	1.343	1.34146	1.31927	1.32073
17.7	27.8953	28.4698	28.7015	29.0194	29.5561	31.4866	36.3553	1.36997	1.354	1.35738	1.34203	1.34169	1.31865	1.31999
17.69	27.881	28.4513	28.6849	29.0043	29.5431	31.4733	36.3442	1.36909	1.35329	1.35591	1.34064	1.3399	1.31736	1.3186
17.68	27.8636	28.4332	28.6664	28.9892	29.5265	31.4611	36.3343	1.36727	1.35182	1.35537	1.33919	1.3392	1.31696	1.31795
17.67	27.843	28.4148	28.6504	28.9719	29.5097	31.4455	36.3242	1.36508	1.35157	1.35374	1.3383	1.33782	1.31596	1.31711
17.66	27.8291	28.3949	28.6341	28.9554	29.4963	31.4336	36.3111	1.36416	1.35	1.35284	1.33719	1.33691	1.31542	1.3161
17.65	27.8139	28.3764	28.6173	28.9384	29.4812	31.4171	36.3004	1.36306	1.34938	1.35128	1.33639	1.33582	1.31428	1.31481
17.64	27.798	28.3584	28.6012	28.9226	29.4652	31.4041	36.2915	1.36281	1.34747	1.34926	1.33505	1.33334	1.3131	1.31369
17.63	27.7797	28.3401	28.5827	28.9055	29.4479	31.3901	36.2814	1.36193	1.34611	1.34805	1.33379	1.33216	1.31286	1.31245
17.62	27.762	28.3247	28.5655	28.8897	29.4331	31.378	36.2687	1.36185	1.34457	1.34603	1.33251	1.32967	1.31182	1.31093
17.61	27.7464	28.3047	28.5479	28.874	29.4191	31.3628	36.2584	1.36101	1.34304	1.34548	1.33091	1.32931	1.311	1.30987
17.6	27.7319	28.2882	28.5283	28.8554	29.4036	31.3505	36.2474	1.36023	1.3421	1.34303	1.32997	1.32774	1.30912	1.30872
17.59	27.7171	28.2714	28.5121	28.8393	29.3863	31.3353	36.2371	1.35842	1.34058	1.34226	1.32834	1.32751	1.30734	1.30808
17.58	27.6974	28.2517	28.495	28.8261	29.3706	31.3238	36.2261	1.35643	1.33975	1.34035	1.32799	1.32687	1.3053	1.30748
17.57	27.6769	28.2367	28.4766	28.8067	29.3529	31.308	36.2156	1.35369	1.33827	1.33907	1.3259	1.32641	1.30286	1.30693
17.56	27.6628	28.219	28.4584	28.7928	29.3386	31.2942	36.2054	1.35194	1.33776	1.33778	1.32548	1.32584	1.30174	1.30645
17.55	27.6446	28.2001	28.4434	28.773	29.3239	31.2795	36.1956	1.35022	1.33586	1.33689	1.3237	1.32452	1.30038	1.30592
17.54	27.6275	28.1824	28.4261	28.7549	29.3096	31.265	36.1846	1.34816	1.3342	1.33644	1.3225	1.32392	1.30038	1.30555
17.53	27.6122	28.1639	28.4065	28.7391	29.2925	31.2504	36.1735	1.34677	1.33221	1.33491	1.32149	1.32232	1.29965	1.30464
17.52	27.5953	28.146	28.3901	28.7241	29.2776	31.2387	36.1621	1.34491	1.32995	1.33378	1.32007	1.322	1.29964	1.30379
17.51	27.5776	28.1281	28.3733	28.7064	29.262	31.2239	36.152	1.34361	1.32862	1.33146	1.31952	1.32083	1.29896	1.30287
17.5	27.5609	28.1081	28.3551	28.6895	29.2456	31.2117	36.142	1.34253	1.32714	1.32955	1.31791	1.31999	1.29885	1.30188
17.49	27.5456	28.0911	28.3382	28.6724	29.2293	31.1984	36.1316	1.34148	1.32674	1.32732	1.31751	1.31864	1.2984	1.30122
17.48	27.5291	28.0679	28.3207	28.6575	29.2138	31.1843	36.1204	1.34047	1.32578	1.32615	1.31564	1.31713	1.29817	1.29959
17.47	27.5085	28.0498	28.3028	28.6371	29.1988	31.1698	36.1091	1.33918	1.32477	1.32496	1.31482	1.31534	1.29782	1.29846
17.46	27.4924	28.0319	28.2856	28.624	29.1826	31.1566	36.099	1.33831	1.32322	1.32383	1.31397	1.31304	1.29682	1.29729
17.45	27.4756	28.0138	28.2667	28.6057	29.1667	31.143	36.09	1.33728	1.32127	1.3234	1.31287	1.31132	1.29602	1.29715
17.44	27.4574	27.9972	28.2493	28.5889	29.1506	31.1308	36.0789	1.33667	1.31943	1.32248	1.31242	1.30938	1.29443	1.29691
17.43	27.4401	27.9809	28.2321	28.5729	29.1354	31.1168	36.0685	1.33618	1.31741	1.32185	1.31107	1.30808	1.29328	1.29708
17.42	27.4214	27.9641	28.2148	28.557	29.1195	31.1026	36.0585	1.33555	1.31622	1.32064	1.31101	1.30655	1.29182	1.29685
17.41	27.4047	27.9483	28.1975	28.5378	29.1041	31.0878	36.0479	1.33449	1.31503	1.31993	1.30876	1.30543	1.29089	1.29556
17.4	27.3881	27.932	28.1794	28.5207	29.0887	31.0765	36.0386	1.33306	1.3142	1.31846	1.30835	1.30454	1.28971	1.29465
17.39	27.372	27.9138	28.1617	28.5037	29.0719	31.063	36.0283	1.3315	1.31332	1.31666	1.30609	1.30354	1.28852	1.29215
17.38	27.3559	27.8983	28.1449	28.4879	29.0567	31.0499	36.019	1.32923	1.31217	1.31494	1.30532	1.30284	1.28769	1.2913
17.37	27.3346	27.8804	28.1278	28.4711	29.0415	31.0357	36.0094	1.32608	1.311	1.31306	1.3036	1.30174	1.28639	1.28925
17.36	27.3137	27.8634	28.1097	28.4567	29.025	31.0225	35.9987	1.32294	1.30968	1.31198	1.30227	1.30058	1.28569	1.2884
17.35	27.2983	27.8398	28.0922	28.4398	29.0097	31.0091	35.9892	1.32166	1.30837	1.31028	1.30087	1.29951	1.2841	1.28678
17.34	27.2829	27.8239	28.0738	28.4239	28.9946	30.9969	35.9784	1.32056	1.30756	1.30941	1.29814	1.29836	1.28324	1.28576
17.33	27.2655	27.8015	28.0574	28.4075	28.9804	30.9842	35.968	1.31911	1.307	1.30858	1.29736	1.29739	1.28209	1.28465
17.32	27.2477	27.786	28.0398	28.3908	28.9651	30.971	35.9594	1.31813	1.30622	1.3077	1.29481	1.29596	1.28071	1.28383
17.31	27.2299	27.77	28.0219	28.3736	28.9494	30.9573	35.9473	1.31662	1.3051	1.30654	1.29453	1.29525	1.27916	1.284
17.3	27.214	27.7522	28.0053	28.3585	28.9341	30.9449	35.937	1.31582	1.30439	1.30484	1.29238	1.29403	1.27748	1.28368
17.29	27.1947	27.7336	27.9881	28.3388	28.918	30.9315	35.9256	1.31444	1.30287	1.30352	1.2913	1.29305	1.27634	1.28409
17.28	27.1823	27.7164	27.9709	28.3228	28.9027	30.9188	35.9164	1.3132	1.30198	1.30124	1.29007	1.2915	1.27501	1.28333
17.27	27.1603	27.6994	27.9536	28.3081	28.8883	30.9062	35.9071	1.31187	1.30074	1.29927	1.28964	1.2901	1.27445	1.28328
17.26	27.1412	27.6805	27.9371	28.2932	28.8699	30.8929	35.8969	1.3095	1.29889	1.29683	1.28865	1.28851	1.27378	1.28177
17.25	27.1232	27.6571	27.9189	28.2763	28.8576	30.8798	35.8862	1.30777	1.29716	1.29525	1.28685	1.28709	1.27325	1.28117
17.24	27.1092	27.641	27.9024	28.2597	28.8407	30.8677	35.876	1.30569	1.29552	1.29388	1.28568	1.28612	1.27295	1.27982
17.23	27.0901	27.6232	27.8858	28.2415	28.8267	30.855	35.8663	1.30429	1.29428	1.29224	1.28358	1.28451	1.27235	1.27862
17.22	27.0734	27.6032	27.867	28.225	28.8115	30.8419	35.8569	1.30247	1.29186	1.29107	1.28266	1.28329	1.27177	1.2776
17.21	27.0551	27.5845	27.8497	28.2087	28.7964	30.8306	35.8465	1.30147	1.29036	1.28932	1.28107	1.28115	1.27054	1.27613
17.2	27.0401	27.5669	27.8337	28.1935	28.7814	30.8192	35.8383	1.30052	1.28847	1.28867	1.28037	1.27976	1.26935	1.27583
17.19	27.0206	27.548	27.8169	28.1755	28.767	30.8043	35.8269	1.29889	1.28728	1.2871	1.27907	1.27788	1.26829	1.27404
17.18	27.0049	27.5315	27.7967	28.1593	28.7501	30.7913	35.8181	1.29833	1.2868	1.28626	1.27792	1.27594	1.26747	1.27376
17.17	26.986	27.5116	27.7812	28.1413	28.7386	30.7786	35.8082	1.29676	1.28549	1.28493	1.27661	1.27488	1.26646	1.27211
17.16	26.967	27.4936	27.7632	28.1265	28.7227	30.7669	35.7985	1.29626	1.28501	1.28379	1.27485	1.27277	1.265	1.27209
17.15	26.9491	27.4757	27.7485	28.1132	28.7097	30.7543	35.7886	1.29468	1.28329	1.28272	1.27374	1.27196	1.26357	1.27167
17.14	26.9367	27.4616	27.7314	28.0982	28.6937	30.7425	35.779	1.29448	1.28247	1.28115	1.27203	1.27029	1.26145	1.27217
17.13	26.917	27.4462	27.7148	28.0806	28.6805	30.73	35.7706	1.29189	1.28029	1.28023	1.27067	1.27025	1.25991	1.27251
17.12	26.8987	27.4301	27.6977	28.0653	28.6654	30.7181	35.7611	1.28986	1.27891	1.27838	1.26946	1.26921	1.25801	1.27159
17.11	26.8811	27.4164	27.6829	28.0499	28.6506	30.7063	35.7495	1.28748	1.27714	1.27806	1.26825	1.26923	1.25691	1.271
17.1	26.8646	27.4028	27.6661	28.0341	28.6356	30.6955	35.7421	1.28518	1.27536	1.27606	1.26723	1.26865	1.25588	1.26976
17.09	26.8483	27.3853	27.6497	28.0163	28.6222	30.6836	35.7309	1.28374	1.27358	1.27578	1.26589	1.26783	1.25468	1.26937
17.08	26.8346	27.3693	27.6314	28.0008	28.6068	30.6713	35.7229	1.28146	1.27105	1.27379	1.26459	1.26636	1.25423	1.26838
17.07	26.815	27.3521	27.6176	27.9868	28.5936	30.6586	35.714	1.28061	1.26914	1.27289	1.26268	1.26397	1.25265	1.26833
17.06	26.7974	27.3356	27.5985	27.9722	28.5779	30.647	35.7045	1.27866	1.26668	1.27034	1.26087	1.26222	1.25192	1.26708
17.05	26.7789	27.3171	27.5835	27.9586	28.5662	30.6359	35.6952	1.27855	1.26604	1.26841	1.25901	1.26029	1.25047	1.26602
17.04	26.7639	27.2993	27.5687	27.9434	28.5519	30.6241	35.6855	1.27702	1.2647	1.26729	1.25699	1.25927	1.2501	1.26443
17.03	26.7464	27.2813	27.5515	27.9267	28.5382	30.6119	35.6762	1.27605	1.2643	1.26392	1.25566	1.2574	1.24921	1.26273
17.02	26.7294	27.264	27.5364	27.912	28.5252	30.601	35.6671	1.27489	1.26386	1.26264	1.2541	1.25677	1.24867	1.2618
17.01	26.7124	27.2478	27.5208	27.8984	28.5098	30.5899	35.6575	1.27354	1.2631	1.26004	1.25299	1.25551	1.24785	1.26068
17	26.6945	27.2318	27.5037	27.8846	28.4978	30.5787	35.6489	1.27267	1.26243	1.2595	1.25117	1.25457	1.24656	1.26069
16.99	26.6781	27.2141	27.4898	27.8683	28.4837	30.5686	35.6394	1.27045	1.26025	1.25721	1.24958	1.25368	1.24614	1.26022
16.98	26.6664	27.1987	27.4716	27.855	28.4695	30.5568	35.6296	1.27028	1.25913	1.25616	1.24803	1.25152	1.24421	1.26017
16.97	26.6468	27.1825	27.4587	27.8382	28.4564	30.5454	35.6198	1.26753	1.25681	1.25514	1.2462	1.25044	1.24407	1.25934
16.96	26.6304	27.1668	27.4407	27.8223	28.4418	30.5347	35.6113	1.26668	1.25522	1.25353	1.24495	1.24794	1.24281	1.25887
16.95	26.6097	27.1496	27.4266	27.8093	28.4285	30.5233	35.6023	1.26397	1.25275	1.25203	1.24368	1.24723	1.24275	1.25816
16.94	26.5954	27.1321	27.4125	27.7972	28.4156	30.5127	35.5928	1.26329	1.25038	1.2498	1.24341	1.24532	1.24196	1.25711
16.93	26.5792	27.1168	27.3984	27.7804	28.4039	30.5012	35.5839	1.26187	1.2486	1.24874	1.2417	1.24458	1.24082	1.25663
16.92	26.5653	27.0999	27.3841	27.7675	28.3896	30.4907	35.5745	1.26048	1.24557	1.24645	1.24166	1.24254	1.23991	1.25585
16.91	26.5454	27.0822	27.369	27.7522	28.3765	30.4789	35.565	1.25909	1.24415	1.24548	1.24062	1.24072	1.23819	1.25618
16.9	26.5301	27.0675	27.354	27.7388	28.3643	30.4688	35.5575	1.25662	1.24152	1.24389	1.23983	1.23906	1.23819	1.25578
16.89	26.5139	27.0505	27.3404	27.7264	28.3533	30.4605	35.5495	1.25587	1.24014	1.24406	1.23871	1.23734	1.23702	1.25567
16.88	26.5012	27.0334	27.3226	27.7104	28.3396	30.4491	35.5388	1.25371	1.23826	1.24316	1.2366	1.2365	1.23717	1.25502
16.87	26.4826	27.0176	27.3106	27.6983	28.3288	30.4392	35.5308	1.25222	1.23719	1.24211	1.23545	1.23472	1.23591	1.25412
16.86	26.4668	27.0015	27.2948	27.6842	28.3148	30.4291	35.5217	1.24942	1.23629	1.24067	1.23301	1.23309	1.23544	1.25323
16.85	26.4473	26.9888	27.2828	27.6719	28.3034	30.4189	35.5125	1.24684	1.23523	1.23811	1.23238	1.23062	1.23405	1.25247
16.84	26.4341	26.9738	27.2678	27.6599	28.2916	30.4085	35.503	1.2445	1.23494	1.23647	1.23042	1.22961	1.23233	1.25205
16.83	26.4184	26.9627	27.2523	27.6444	28.2802	30.3999	35.4945	1.24208	1.23334	1.2328	1.22938	1.22826	1.23147	1.25104
16.82	26.4042	26.9482	27.2397	27.6328	28.2684	30.3899	35.4864	1.2409	1.23283	1.23217	1.228	1.2274	1.22916	1.25024
16.81	26.387	26.935	27.2279	27.6206	28.2565	30.3792	35.4785	1.23866	1.23088	1.22988	1.22684	1.22633	1.22809	1.24958
16.8	26.3723	26.9234	27.2142	27.6069	28.2465	30.3692	35.4687	1.23791	1.23014	1.22847	1.22559	1.22498	1.22651	1.24845
16.79	26.3566	26.9113	27.2007	27.5959	28.2357	30.3588	35.4591	1.23554	1.22854	1.2268	1.2241	1.22404	1.22666	1.24692
16.78	26.3437	26.8974	27.1855	27.582	28.2239	30.348	35.4507	1.23478	1.22641	1.22571	1.22354	1.22232	1.22565	1.24486
16.77	26.3306	26.8848	27.1739	27.572	28.212	30.3403	35.4425	1.23341	1.22588	1.2244	1.22228	1.22187	1.22571	1.24322
16.76	26.3126	26.8668	27.16	27.5603	28.2021	30.3307	35.4335	1.23113	1.22379	1.2219	1.2227	1.22057	1.22526	1.24139
16.75	26.2952	26.8531	27.1485	27.5479	28.1913	30.3204	35.4248	1.22906	1.22347	1.22133	1.22059	1.22013	1.22426	1.24045
16.74	26.2807	26.8378	27.1361	27.5383	28.1811	30.3117	35.4158	1.2277	1.22148	1.21954	1.21976	1.21951	1.22406	1.23967
16.73	26.2668	26.8232	27.1236	27.523	28.1705	30.3027	35.4072	1.22682	1.22052	1.21924	1.21665	1.21932	1.22259	1.23911
16.72	26.2529	26.8085	27.1117	27.5133	28.1599	30.2935	35.3982	1.22545	1.2184	1.21754	1.21471	1.21882	1.2217	1.23879
16.71	26.2376	26.793	27.0995	27.5003	28.1502	30.2839	35.3898	1.22475	1.21656	1.21645	1.21227	1.21803	1.21928	1.23807
16.7	26.2237	26.7823	27.0882	27.4894	28.139	30.2754	35.3813	1.22336	1.21527	1.21462	1.20986	1.21752	1.21835	1.23793
16.69	26.2089	26.7696	27.0771	27.4782	28.1299	30.2667	35.3737	1.22226	1.213	1.21285	1.20903	1.21648	1.21658	1.23708
16.68	26.1943	26.7569	27.0657	27.4679	28.1197	30.2568	35.365	1.2204	1.21202	1.21202	1.20769	1.21577	1.21557	1.23702
16.67	26.1823	26.7448	27.0534	27.4568	28.1092	30.2487	35.356	1.21878	1.20972	1.2109	1.20739	1.21477	1.21472	1.23656
16.66	26.1693	26.7322	27.0424	27.4454	28.1005	30.2393	35.3481	1.21721	1.20859	1.21053	1.20625	1.21412	1.21407	1.23655
16.65	26.152	26.7197	27.0316	27.4363	28.0913	30.2315	35.3397	1.21442	1.20636	1.20892	1.20602	1.21284	1.21428	1.23634
16.64	26.1389	26.7072	27.0207	27.4258	28.0824	30.2226	35.3315	1.21295	1.20498	1.20773	1.20487	1.21119	1.21387	1.23585
16.63	26.1257	26.6922	27.0094	27.4159	28.0728	30.214	35.3236	1.21113	1.20339	1.20519	1.20415	1.20907	1.21402	1.23584
16.62	26.1124	26.6796	26.999	27.4055	28.0635	30.2061	35.3142	1.20988	1.20195	1.20317	1.20269	1.20694	1.21322	1.23427
16.61	26.099	26.6639	26.9892	27.3959	28.0547	30.1978	35.3054	1.20844	1.20173	1.20122	1.20123	1.20528	1.2129	1.23387
16.6	26.0854	26.6523	26.979	27.3864	28.0462	30.1898	35.298	1.20744	1.20072	1.19919	1.20008	1.20398	1.21226	1.23249
16.59	26.0727	26.6401	26.9693	27.3777	28.0381	30.181	35.2883	1.20625	1.20077	1.19799	1.19832	1.20323	1.21177	1.23225
16.58	26.0606	26.6271	26.9592	27.3685	28.0294	30.1729	35.279	1.2054	1.19934	1.19682	1.197	1.20269	1.21102	1.23072
16.57	26.0493	26.6149	26.9495	27.3594	28.0211	30.1645	35.27	1.20489	1.1981	1.19675	1.195	1.20188	1.20968	1.22962
16.56	26.0387	26.6042	26.9398	27.3513	28.013	30.1559	35.2632	1.20353	1.19601	1.1956	1.19427	1.2009	1.20869	1.2287
16.55	26.0229	26.5941	26.9304	27.3417	28.0049	30.1492	35.2551	1.20253	1.19403	1.19461	1.1926	1.19973	1.20737	1.22754
16.54	26.0099	26.585	26.9218	27.3337	27.9943	30.142	35.2464	1.20047	1.19289	1.19292	1.19215	1.19803	1.20659	1.22682
16.53	25.9998	26.5751	26.9132	27.3253	27.9885	30.1339	35.2375	1.19901	1.19064	1.19122	1.19108	1.1979	1.20523	1.22501
16.52	25.9897	26.5676	26.9046	27.3169	27.9807	30.1258	35.2291	1.19719	1.19024	1.18968	1.19033	1.19719	1.20412	1.22461
16.51	25.9785	26.5592	26.896	27.3092	27.9736	30.1186	35.2212	1.19474	1.18752	1.18736	1.18935	1.19628	1.20326	1.22337
16.5	25.9661	26.5516	26.8883	27.302	27.9664	30.1116	35.2127	1.19314	1.1868	1.18586	1.18817	1.19517	1.20229	1.22354
16.49	25.9544	26.5431	26.8808	27.2946	27.9593	30.1042	35.2046	1.19138	1.18476	1.18348	1.18746	1.19387	1.20099	1.22303
16.48	25.944	26.5342	26.8737	27.2872	27.9525	30.0984	35.197	1.19046	1.18326	1.18178	1.18647	1.19243	1.20006	1.22276
16.47	25.9345	26.5254	26.8651	27.2799	27.9452	30.0881	35.1874	1.18898	1.18203	1.17967	1.18623	1.19149	1.19789	1.22183
16.46	25.9257	26.5161	26.858	27.2723	27.9389	30.0805	35.1807	1.18834	1.18043	1.1783	1.18494	1.19062	1.19647	1.22099
16.45	25.9131	26.5059	26.8509	27.2661	27.9317	30.0731	35.1734	1.18678	1.17968	1.1768	1.18471	1.18925	1.19578	1.22074
16.44	25.9012	26.4958	26.8444	27.2591	27.9242	30.0659	35.1648	1.18572	1.17764	1.17576	1.18348	1.18824	1.19553	1.21941
16.43	25.8912	26.4864	26.8389	27.2527	27.9189	30.0592	35.1567	1.18441	1.1775	1.17541	1.183	1.18699	1.19545	1.21966
16.42	25.8824	26.4784	26.8326	27.2458	27.9125	30.0524	35.1491	1.18258	1.17564	1.17441	1.18193	1.18601	1.19574	1.21822
16.41	25.8743	26.4708	26.8268	27.2397	27.9063	30.0446	35.1412	1.18124	1.17546	1.17447	1.18127	1.18435	1.19549	1.21844
16.4	25.8653	26.4639	26.8208	27.2337	27.9002	30.0376	35.133	1.17878	1.17426	1.17346	1.18067	1.18358	1.19521	1.21724
16.39	25.8566	26.4589	26.8147	27.2273	27.8944	30.0306	35.1236	1.17788	1.17366	1.17216	1.17958	1.1827	1.19432	1.2167
16.38	25.8484	26.4535	26.8092	27.2223	27.8893	30.0237	35.1172	1.17624	1.1736	1.17064	1.17886	1.18218	1.19358	1.21593
16.37	25.84	26.4479	26.8044	27.2163	27.8835	30.0169	35.1082	1.17527	1.17269	1.16923	1.17769	1.18118	1.19283	1.21485
16.36	25.8326	26.4434	26.7979	27.2111	27.8785	30.0103	35.1009	1.17396	1.17211	1.16785	1.1771	1.18032	1.19195	1.21407
16.35	25.8236	26.4371	26.7934	27.2061	27.8727	30.0031	35.0933	1.17221	1.16991	1.16656	1.17625	1.17976	1.19205	1.21239
16.34	25.816	26.4312	26.7884	27.2008	27.8678	29.9965	35.0845	1.17052	1.16916	1.1658	1.1757	1.17825	1.19206	1.21206
16.33	25.8086	26.4248	26.7843	27.1967	27.8626	29.9901	35.0756	1.16803	1.16758	1.16434	1.17505	1.17795	1.19315	1.21062
16.32	25.8028	26.4186	26.7805	27.1922	27.8583	29.9836	35.0685	1.16645	1.16693	1.164	1.17455	1.17725	1.19307	1.21096
16.31	25.7966	26.4117	26.7771	27.1882	27.8527	29.9767	35.0607	1.16386	1.16563	1.16147	1.17372	1.17812	1.19336	1.20988
16.3	25.7904	26.4059	26.7736	27.1841	27.8481	29.9702	35.0527	1.16261	1.16454	1.16034	1.17273	1.17854	1.19284	1.20928
16.29	25.7846	26.4002	26.7708	27.1805	27.8432	29.964	35.0436	1.16073	1.16409	1.15887	1.17193	1.1791	1.19233	1.20773
16.28	25.7785	26.395	26.7675	27.1769	27.838	29.9573	35.0364	1.15961	1.16299	1.15727	1.17109	1.17896	1.19206	1.20673
16.27	25.7728	26.3904	26.7645	27.1731	27.8344	29.9508	35.0273	1.15825	1.16269	1.15615	1.17077	1.17855	1.19115	1.20606
16.26	25.7681	26.3871	26.7613	27.1695	27.83	29.9447	35.0187	1.15711	1.16191	1.15493	1.1697	1.17794	1.19086	1.20515
16.25	25.7636	26.3843	26.7597	27.1665	27.8258	29.9385	35.0112	1.15553	1.16141	1.15462	1.16932	1.17695	1.18949	1.2052
16.24	25.7575	26.382	26.7568	27.1626	27.8214	29.9323	35.0034	1.15335	1.16079	1.15303	1.16821	1.17641	1.18912	1.20387
16.23	25.7531	26.3811	26.7554	27.1594	27.8177	29.9255	34.9954	1.15229	1.15986	1.15291	1.16742	1.17559	1.1877	1.20343
16.22	25.7491	26.3801	26.7529	27.1567	27.8135	29.9197	34.9873	1.15081	1.15869	1.15149	1.16644	1.17496	1.18705	1.20206
16.21	25.7453	26.3795	26.7515	27.1537	27.8097	29.9128	34.9794	1.15067	1.1571	1.1515	1.16566	1.17413	1.18604	1.20125
16.2	25.7417	26.3787	26.7498	27.1505	27.8058	29.9051	34.9718	1.15025	1.15552	1.15042	1.16522	1.17428	1.18456	1.20029
16.19	25.7382	26.3777	26.7488	27.1481	27.8016	29.8991	34.9629	1.15057	1.1533	1.14933	1.16447	1.17368	1.1841	1.19925
16.18	25.7353	26.3767	26.7475	27.1454	27.7985	29.8923	34.9544	1.15068	1.15182	1.1484	1.16461	1.17327	1.18241	1.19906
16.17	25.733	26.3755	26.7465	27.143	27.7945	29.8852	34.946	1.15043	1.15062	1.14744	1.1639	1.17246	1.18167	1.19844
16.16	25.7315	26.3749	26.7453	27.1405	27.7908	29.8792	34.9389	1.14987	1.14983	1.1475	1.16336	1.17112	1.17992	1.19877
16.15	25.729	26.3737	26.7446	27.1391	27.7865	29.8723	34.9307	1.14875	1.14963	1.14588	1.16222	1.16991	1.17981	1.19826
16.14	25.7276	26.3731	26.7439	27.1373	27.7832	29.8654	34.9224	1.14763	1.14921	1.14566	1.1612	1.16814	1.17898	1.19854
16.13	25.726	26.3725	26.7432	27.1358	27.7796	29.859	34.9148	1.14531	1.14864	1.14418	1.16033	1.1669	1.179	1.19793
16.12	25.7255	26.3725	26.7435	27.1346	27.7761	29.8539	34.9063	1.14361	1.14708	1.14471	1.15953	1.1654	1.17895	1.19741
16.11	25.7253	26.3728	26.7433	27.1328	27.773	29.847	34.8979	1.1419	1.14611	1.14437	1.15907	1.16515	1.17868	1.19635
16.1	25.7248	26.3734	26.7435	27.1317	27.7693	29.8422	34.8901	1.14026	1.14562	1.14454	1.15806	1.16512	1.17892	1.19532
16.09	25.7248	26.375	26.7436	27.13	27.7663	29.8355	34.8808	1.13906	1.14516	1.1448	1.15792	1.16565	1.17762	1.19454
16.08	25.7247	26.3762	26.7441	27.129	27.7625	29.8297	34.8737	1.13809	1.14521	1.14379	1.15679	1.16621	1.17732	1.19363
16.07	25.7252	26.378	26.7445	27.1273	27.7596	29.8234	34.8653	1.13814	1.14412	1.14377	1.15647	1.16663	1.17612	1.19304
16.06	25.7256	26.3801	26.745	27.1261	27.7568	29.8168	34.8574	1.13755	1.1441	1.14216	1.15602	1.16665	1.17577	1.19187
16.05	25.7265	26.3818	26.746	27.1248	27.7537	29.8097	34.8495	1.13724	1.14239	1.14275	1.15639	1.16557	1.17476	1.19104
16.04	25.7288	26.3842	26.7466	27.1234	27.7511	29.804	34.8411	1.13584	1.1418	1.14193	1.15674	1.16442	1.17444	1.18971
16.03	25.7301	26.3856	26.7479	27.1222	27.7474	29.7973	34.8333	1.13494	1.14076	1.14224	1.15686	1.16232	1.17412	1.18831
16.02	25.7319	26.3876	26.7487	27.1212	27.745	29.7907	34.8249	1.13382	1.14028	1.14155	1.1568	1.1617	1.17349	1.18715
16.01	25.7335	26.3893	26.7503	27.1202	27.7414	29.7844	34.8166	1.13249	1.14045	1.14115	1.15633	1.16144	1.17342	1.18608
16	25.7357	26.3913	26.7513	27.1193	27.7383	29.7778	34.8078	1.13107	1.13984	1.14076	1.15666	1.16183	1.17265	1.18567
15.99	25.7381	26.3935	26.7529	27.1186	27.7353	29.7711	34.7997	1.12952	1.13968	1.13993	1.15651	1.1619	1.17254	1.18516
15.98	25.741	26.3956	26.7542	27.1177	27.7322	29.7649	34.7915	1.12849	1.13936	1.13935	1.15664	1.16206	1.17175	1.18478
15.97	25.7438	26.3983	26.7555	27.1168	27.7287	29.7578	34.7829	1.12762	1.13975	1.13774	1.15615	1.16189	1.17162	1.18442
15.96	25.747	26.4017	26.7568	27.1158	27.7253	29.7512	34.7736	1.12671	1.13919	1.13754	1.15494	1.16146	1.17091	1.1842
15.95	25.7496	26.4058	26.7579	27.1148	27.7216	29.7433	34.7665	1.12607	1.13881	1.13675	1.15359	1.16113	1.17073	1.18428
15.94	25.7528	26.41	26.7593	27.1138	27.7183	29.7373	34.7589	1.12525	1.13819	1.13739	1.15186	1.16032	1.17037	1.18388
15.93	25.7577	26.4151	26.7604	27.1127	27.7147	29.7298	34.7504	1.12452	1.13723	1.1376	1.15129	1.15986	1.16964	1.18355
15.92	25.7615	26.4203	26.7618	27.1118	27.7116	29.7233	34.7427	1.12383	1.13692	1.13772	1.15064	1.15959	1.16946	1.18268
15.91	25.7659	26.4258	26.763	27.1108	27.7085	29.7159	34.7344	1.1233	1.13572	1.13763	1.151	1.15962	1.1686	1.18168
15.9	25.7699	26.4294	26.7643	27.11	27.7051	29.7089	34.7254	1.12284	1.13577	1.13694	1.15121	1.15989	1.16874	1.17979
15.89	25.7745	26.4339	26.7653	27.1089	27.7023	29.7016	34.7169	1.12216	1.13457	1.13689	1.15061	1.16022	1.16821	1.17789
15.88	25.7793	26.4373	26.7664	27.1081	27.6989	29.6941	34.706	1.12143	1.13501	1.13616	1.15022	1.16059	1.16778	1.17647
15.87	25.7839	26.4413	26.7674	27.1071	27.6957	29.6875	34.6983	1.12015	1.13472	1.13618	1.14926	1.16077	1.1667	1.17581
15.86	25.7883	26.4449	26.7684	27.1062	27.6924	29.68	34.691	1.11972	1.13485	1.13536	1.1493	1.16099	1.16564	1.1759
15.85	25.7922	26.4483	26.7696	27.1054	27.6885	29.6727	34.6818	1.11934	1.13474	1.13522	1.14901	1.16068	1.16455	1.17534
15.84	25.7966	26.4518	26.7705	27.1044	27.6854	29.6661	34.6735	1.11929	1.13419	1.13489	1.14925	1.16048	1.16331	1.17548
15.83	25.8022	26.455	26.7722	27.1035	27.6818	29.6591	34.6655	1.11931	1.13464	1.13549	1.14932	1.15971	1.16268	1.17483
15.82	25.808	26.4583	26.7728	27.1024	27.6779	29.6514	34.6569	1.11968	1.13424	1.13567	1.14918	1.15927	1.16157	1.17416
15.81	25.812	26.463	26.774	27.1014	27.6742	29.6437	34.6488	1.11954	1.13484	1.13658	1.14996	1.1589	1.16096	1.17292
15.8	25.8163	26.4662	26.7749	27.1	27.6696	29.6367	34.6403	1.11961	1.13443	1.13757	1.15022	1.15896	1.16004	1.17152
15.79	25.8212	26.4714	26.7758	27.0987	27.6655	29.6296	34.6314	1.11952	1.13502	1.1383	1.15137	1.15897	1.15962	1.17103
15.78	25.8262	26.4753	26.7767	27.0968	27.6614	29.6227	34.6236	1.11966	1.13497	1.13954	1.15122	1.15902	1.15912	1.17047
15.77	25.8316	26.4798	26.7772	27.0949	27.6571	29.6143	34.6145	1.12057	1.13483	1.14007	1.15184	1.15906	1.1589	1.17094
15.76	25.837	26.4836	26.7778	27.093	27.6531	29.6068	34.6059	1.1213	1.1347	1.14056	1.15144	1.15932	1.1592	1.16995
15.75	25.8415	26.4879	26.778	27.0906	27.649	29.5993	34.5966	1.12202	1.13418	1.14071	1.15107	1.1597	1.15919	1.1697
15.74	25.8452	26.491	26.7781	27.0888	27.6439	29.5915	34.5885	1.12285	1.13465	1.14097	1.15036	1.16	1.15947	1.16851
15.73	25.8516	26.4945	26.7777	27.0862	27.6395	29.5837	34.5805	1.12337	1.13397	1.14094	1.14915	1.16042	1.15941	1.16813
15.72	25.8566	26.4975	26.7776	27.0844	27.6343	29.5762	34.5716	1.12362	1.13449	1.14071	1.14873	1.16018	1.15964	1.16762
15.71	25.8609	26.5008	26.777	27.0818	27.6302	29.5691	34.5634	1.12382	1.13402	1.14079	1.14788	1.16049	1.15938	1.16693
15.7	25.865	26.503	26.7766	27.0794	27.6248	29.5616	34.5555	1.12412	1.13466	1.14071	1.14844	1.16047	1.15891	1.16658
15.69	25.8691	26.5056	26.7759	27.0769	27.6191	29.5527	34.5465	1.12471	1.13403	1.14075	1.14772	1.16024	1.15849	1.16496
15.68	25.8735	26.5079	26.775	27.0749	27.6129	29.5441	34.5385	1.12543	1.13447	1.14091	1.14781	1.15978	1.15779	1.16458
15.67	25.8775	26.5099	26.774	27.0721	27.6075	29.5364	34.5279	1.12623	1.13489	1.14093	1.14713	1.15949	1.15741	1.16267
15.66	25.8813	26.5128	26.7727	27.0695	27.6018	29.5282	34.5202	1.12651	1.13558	1.14124	1.14695	1.1593	1.1566	1.16218
15.65	25.8852	26.5157	26.7715	27.0661	27.5955	29.5196	34.51	1.12728	1.1363	1.1416	1.14679	1.15957	1.15602	1.1607
15.64	25.8887	26.519	26.7698	27.0627	27.5894	29.5115	34.5021	1.12703	1.13599	1.14233	1.14644	1.15961	1.15549	1.16032
15.63	25.893	26.5219	26.7682	27.059	27.5847	29.5032	34.4931	1.12722	1.13657	1.14223	1.14606	1.15874	1.15517	1.16005
15.62	25.897	26.5243	26.7662	27.0555	27.5782	29.4949	34.4848	1.12691	1.1359	1.14278	1.14506	1.15854	1.15468	1.15984
15.61	25.901	26.5278	26.7641	27.0522	27.5729	29.4866	34.4746	1.12673	1.13643	1.14214	1.14503	1.15745	1.154	1.16029
15.6	25.904	26.5293	26.7618	27.047	27.5662	29.4778	34.4658	1.12681	1.13619	1.14167	1.14458	1.15677	1.15343	1.1597
15.59	25.9073	26.5311	26.7592	27.0429	27.5606	29.4686	34.457	1.12674	1.13672	1.14127	1.14573	1.15572	1.15214	1.1605
15.58	25.9099	26.5319	26.7565	27.0387	27.5544	29.4596	34.449	1.12745	1.13697	1.14132	1.14644	1.15495	1.1511	1.15937
15.57	25.9126	26.5323	26.7531	27.0338	27.5475	29.4501	34.4401	1.12761	1.13728	1.14191	1.14717	1.15466	1.14945	1.15908
15.56	25.9149	26.5323	26.7496	27.029	27.5408	29.4408	34.433	1.1293	1.13757	1.14206	1.14812	1.15478	1.14781	1.15807
15.55	25.9171	26.5317	26.746	27.0237	27.5341	29.4315	34.4231	1.12973	1.13739	1.14335	1.14818	1.15557	1.14599	1.15704
15.54	25.9194	26.5313	26.7418	27.0185	27.5274	29.4221	34.4128	1.13146	1.13778	1.14385	1.14853	1.15638	1.14478	1.15542
15.53	25.9214	26.5301	26.7377	27.0134	27.5215	29.4142	34.404	1.13273	1.13751	1.14489	1.14759	1.15723	1.14425	1.15364
15.52	25.9235	26.5289	26.7335	27.0075	27.5137	29.4042	34.3954	1.13389	1.13798	1.14556	1.14708	1.1575	1.14347	1.1527
15.51	25.9249	26.5281	26.7292	27.0026	27.5071	29.3941	34.3866	1.13514	1.13761	1.1462	1.14607	1.15751	1.14272	1.15163
15.5	25.9258	26.5274	26.7245	26.9969	27.4981	29.3853	34.3775	1.13516	1.13794	1.14681	1.14542	1.15718	1.14184	1.15182
15.49	25.9268	26.5261	26.7196	26.9909	27.4907	29.3761	34.3679	1.13687	1.13788	1.14643	1.14518	1.15681	1.14147	1.15071
15.48	25.9275	26.5243	26.7145	26.9848	27.4827	29.3654	34.3605	1.1368	1.13812	1.14672	1.14459	1.15625	1.14139	1.15061
15.47	25.9279	26.523	26.7089	26.9774	27.4746	29.3566	34.3513	1.13865	1.13817	1.14628	1.14448	1.15583	1.14103	1.15013
15.46	25.9281	26.5216	26.7036	26.9717	27.4664	29.3477	34.342	1.1383	1.1384	1.1468	1.14349	1.1556	1.14102	1.14995
15.45	25.9281	26.5195	26.6977	26.964	27.458	29.3368	34.3336	1.13916	1.13843	1.14589	1.14345	1.15499	1.14095	1.14999
15.44	25.9276	26.517	26.6908	26.9561	27.4488	29.3276	34.3238	1.13896	1.13848	1.1463	1.14243	1.15499	1.14086	1.14923
15.43	25.9273	26.5134	26.6847	26.9499	27.4402	29.3168	34.3147	1.13896	1.1387	1.14625	1.14217	1.15486	1.14026	1.14938
15.42	25.9262	26.5097	26.6774	26.9419	27.432	29.3083	34.3059	1.13999	1.13867	1.14689	1.14154	1.15501	1.14005	1.1485
15.41	25.9251	26.5054	26.6708	26.9348	27.4234	29.2989	34.2967	1.1401	1.13921	1.14743	1.14092	1.15479	1.13971	1.14875
15.4	25.9235	26.5006	26.6638	26.9276	27.4125	29.2882	34.2876	1.14175	1.13921	1.14761	1.14121	1.15485	1.13968	1.1473
15.39	25.9215	26.4952	26.656	26.9192	27.404	29.2769	34.2786	1.14148	1.13992	1.14836	1.14083	1.15426	1.13907	1.14684
15.38	25.9195	26.4904	26.6477	26.9103	27.3934	29.2677	34.2694	1.14307	1.14001	1.14818	1.14189	1.15335	1.13891	1.14557
15.37	25.9172	26.4851	26.6386	26.901	27.3855	29.2566	34.2602	1.14289	1.14048	1.14871	1.14196	1.15283	1.13896	1.14422
15.36	25.9143	26.4806	26.6302	26.8925	27.3735	29.2472	34.2506	1.14382	1.14079	1.14837	1.14248	1.15237	1.13824	1.14288
15.35	25.911	26.4735	26.622	26.8834	27.3656	29.2357	34.2426	1.14365	1.14114	1.14917	1.1423	1.15218	1.13811	1.14099
15.34	25.9075	26.4686	26.6118	26.8739	27.3557	29.2257	34.2329	1.14376	1.14137	1.14914	1.14255	1.15163	1.13728	1.14006
15.33	25.9037	26.463	26.6039	26.8658	27.3452	29.2154	34.2234	1.14476	1.14096	1.14959	1.14261	1.15084	1.1371	1.1383
15.32	25.8994	26.4557	26.594	26.8547	27.3341	29.2039	34.2144	1.14551	1.14069	1.14976	1.14162	1.15021	1.13675	1.13834
15.31	25.8942	26.4496	26.5849	26.8451	27.3253	29.192	34.2054	1.14699	1.14046	1.14969	1.14177	1.15001	1.13669	1.13783
15.3	25.8898	26.4429	26.5757	26.8373	27.3152	29.1813	34.1955	1.1478	1.14132	1.15067	1.14075	1.14975	1.1364	1.13829
15.29	25.8841	26.4358	26.5654	26.8254	27.3033	29.1704	34.1855	1.14987	1.14151	1.15036	1.14084	1.14967	1.13632	1.13806
15.28	25.8783	26.4275	26.5548	26.8136	27.2912	29.1596	34.1766	1.15046	1.14267	1.15109	1.13992	1.14948	1.13569	1.1376
15.27	25.8725	26.4189	26.5436	26.8036	27.2818	29.149	34.1678	1.15118	1.14285	1.15031	1.14	1.14914	1.13464	1.13687
15.26	25.8664	26.4105	26.533	26.7927	27.2701	29.1383	34.1572	1.15136	1.14302	1.15095	1.14009	1.14855	1.13365	1.13557
15.25	25.858	26.4014	26.5215	26.7819	27.2613	29.1281	34.1496	1.15092	1.14289	1.1509	1.14	1.14796	1.13312	1.13545
15.24	25.8508	26.3894	26.5103	26.7699	27.2486	29.1173	34.1398	1.15091	1.14207	1.15099	1.14025	1.14745	1.1325	1.13447
15.23	25.8448	26.3772	26.4994	26.761	27.2381	29.1057	34.1302	1.14998	1.142	1.15125	1.13937	1.14701	1.13181	1.13425
15.22	25.8353	26.3667	26.4874	26.7505	27.2274	29.0927	34.1212	1.15098	1.14105	1.15067	1.14022	1.14688	1.13105	1.13298
15.21	25.8256	26.355	26.4759	26.7382	27.2154	29.0845	34.1117	1.15	1.1411	1.15095	1.13883	1.14643	1.13018	1.13246
15.2	25.8175	26.3439	26.4632	26.7276	27.2042	29.0734	34.1026	1.15023	1.14007	1.15011	1.13926	1.14662	1.12865	1.1318
15.19	25.8085	26.332	26.4499	26.7123	27.1925	29.063	34.0934	1.14956	1.14041	1.15044	1.13813	1.14687	1.1274	1.1312
15.18	25.7987	26.3222	26.4382	26.7007	27.1798	29.0503	34.0839	1.14946	1.14051	1.15013	1.13818	1.14703	1.12585	1.1305
15.17	25.788	26.3102	26.4253	26.6895	27.1686	29.0399	34.0754	1.15016	1.14122	1.15027	1.13809	1.14675	1.12554	1.12905
15.16	25.7776	26.3001	26.4123	26.6762	27.1554	29.0281	34.0653	1.15049	1.1417	1.14982	1.13731	1.14617	1.12526	1.12826
15.15	25.7676	26.2878	26.3981	26.6636	27.1444	29.0166	34.0573	1.15151	1.14203	1.14921	1.13785	1.14513	1.12492	1.12733
15.14	25.7571	26.2754	26.3852	26.6516	27.1305	29.0046	34.0475	1.15092	1.14283	1.14893	1.13697	1.1437	1.12464	1.12695
15.13	25.7474	26.2634	26.3719	26.6387	27.1183	28.9932	34.0378	1.15129	1.14249	1.14859	1.13804	1.1425	1.12423	1.12613
15.12	25.7359	26.2496	26.3582	26.624	27.1059	28.9818	34.0288	1.15093	1.1426	1.14868	1.13791	1.14122	1.12382	1.12524
15.11	25.7211	26.2344	26.3442	26.6112	27.0927	28.9695	34.0193	1.15096	1.14169	1.14775	1.13826	1.1403	1.12328	1.12409
15.1	25.7064	26.2206	26.3302	26.5983	27.0778	28.9575	34.0103	1.15058	1.1411	1.14789	1.13773	1.13886	1.12298	1.12294
15.09	25.6966	26.2051	26.3161	26.5846	27.0677	28.9459	34.0016	1.15077	1.14012	1.14718	1.13662	1.13925	1.12232	1.12212
15.08	25.6824	26.1929	26.3014	26.5703	27.0547	28.9344	33.9917	1.15156	1.13889	1.1475	1.13537	1.1392	1.12184	1.12069
15.07	25.669	26.1757	26.2871	26.5562	27.0421	28.9232	33.9832	1.15127	1.13774	1.14738	1.13331	1.13912	1.12105	1.11999
15.06	25.6553	26.1618	26.2716	26.5426	27.029	28.9122	33.9708	1.15197	1.13676	1.14742	1.13223	1.13879	1.12002	1.11865
15.05	25.6424	26.1488	26.257	26.5304	27.0156	28.8985	33.9623	1.15151	1.13695	1.14799	1.13057	1.13817	1.11885	1.11867
15.04	25.6299	26.1351	26.2417	26.5166	27.0033	28.8868	33.9526	1.15175	1.13717	1.14774	1.13065	1.13765	1.11814	1.11787
15.03	25.6178	26.1184	26.2266	26.5015	26.9909	28.876	33.9451	1.15122	1.13745	1.14819	1.12994	1.13686	1.11805	1.11754
[truncated: 1,503 more rows]

## Sheet: Fig. 5(b)
	2nd derivative of rho_xx
1/B (1/T)	1.7 K	5 K	10 K	15 K	20 K	30 K	50 K
0.0286	617553	286701	88551.4	28943	-127228	-189014	-216772
0.02861	614737	285337	87817.4	28379.5	-127433	-188858	-216405
0.02862	611921	283974	87083.4	27816.1	-127638	-188703	-216039
0.02863	609105	282610	86349.3	27252.6	-127843	-188548	-215672
0.02863	606289	281246	85615.3	26689.2	-128049	-188392	-215305
0.02864	603473	279882	84881.3	26125.7	-128254	-188237	-214939
0.02865	600657	278518	84147.2	25562.2	-128459	-188081	-214572
0.02866	597842	277154	83413.2	24998.8	-128664	-187926	-214206
0.02867	595026	275791	82679.2	24435.3	-128869	-187770	-213839
0.02868	592210	274427	81945.1	23871.8	-129074	-187615	-213472
0.02869	589394	273063	81211.1	23308.4	-129279	-187459	-213106
0.0287	586578	271699	80477.1	22744.9	-129485	-187304	-212739
0.0287	583762	270335	79743	22181.4	-129690	-187148	-212373
0.02871	580946	268971	79009	21618	-129895	-186993	-212006
0.02872	578130	267608	78275	21054.5	-130100	-186838	-211639
0.02873	575314	266244	77540.9	20491.1	-130305	-186682	-211273
0.02874	572498	264880	76806.9	19927.6	-130510	-186527	-210906
0.02875	569682	263516	76072.9	19364.1	-130715	-186371	-210539
0.02876	566867	262152	75338.8	18800.7	-130921	-186216	-210173
0.02877	564051	260789	74604.8	18237.2	-131126	-186060	-209806
0.02877	561235	259425	73870.8	17673.7	-131331	-185905	-209440
0.02878	558419	258061	73136.7	17110.3	-131536	-185749	-209073
0.02879	555603	256697	72402.7	16546.8	-131741	-185594	-208706
0.0288	552787	255333	71668.7	15983.4	-131946	-185439	-208340
0.02881	549971	253969	70934.6	15419.9	-132152	-185283	-207973
0.02882	547155	252606	70200.6	14856.4	-132357	-185128	-207607
0.02883	544339	251242	69466.6	14293	-132562	-184972	-207240
0.02884	541523	249878	68732.5	13729.5	-132767	-184817	-206873
0.02884	538707	248514	67998.5	13166	-132972	-184661	-206507
0.02885	535892	247150	67264.5	12602.6	-133177	-184506	-206140
0.02886	533076	245786	66530.4	12039.1	-133382	-184350	-205773
0.02887	530260	244423	65796.4	11475.7	-133588	-184195	-205407
0.02888	527444	243059	65062.4	10912.2	-133793	-184040	-205040
0.02889	524628	241695	64328.3	10348.7	-133998	-183884	-204674
0.0289	521812	240331	63594.3	9785.27	-134203	-183729	-204307
0.02891	518996	238967	62860.3	9221.8	-134408	-183573	-203940
0.02891	516180	237603	62126.2	8658.34	-134613	-183418	-203574
0.02892	513364	236240	61392.2	8094.88	-134819	-183262	-203207
0.02893	510548	234876	60658.2	7531.42	-135024	-183107	-202841
0.02894	507732	233512	59924.1	6967.95	-135229	-182951	-202474
0.02895	504916	232148	59190.1	6404.49	-135434	-182796	-202107
0.02896	502101	230784	58456.1	5841.03	-135639	-182640	-201741
0.02897	499285	229420	57722	5277.56	-135844	-182485	-201374
0.02897	496469	228057	56988	4714.1	-136049	-182330	-201008
0.02898	493653	226693	56254	4150.64	-136255	-182174	-200641
0.02899	490837	225329	55519.9	3587.18	-136460	-182019	-200274
0.029	488021	223965	54785.9	3023.71	-136665	-181863	-199908
0.02901	485205	222601	54051.9	2460.25	-136870	-181708	-199541
0.02902	482389	221237	53317.8	1896.79	-137075	-181552	-199174
0.02903	479573	219874	52583.8	1333.32	-137280	-181397	-198808
0.02904	476757	218510	51849.8	769.861	-137485	-181241	-198441
0.02904	473941	217146	51115.7	206.399	-137691	-181086	-198075
0.02905	471126	215782	50381.7	-357.064	-137896	-180931	-197708
0.02906	468310	214418	49647.7	-920.527	-138101	-180775	-197341
0.02907	465494	213054	48913.6	-1483.99	-138306	-180620	-196975
0.02908	462678	211691	48179.6	-2047.45	-138511	-180464	-196608
0.02909	459862	210327	47445.6	-2610.92	-138716	-180309	-196242
0.0291	457046	208963	46711.5	-3174.38	-138922	-180153	-195875
0.02911	454230	207599	45977.5	-3737.84	-139127	-179998	-195508
0.02911	451414	206235	45243.5	-4301.3	-139332	-179842	-195142
0.02912	448598	204871	44509.4	-4864.77	-139537	-179687	-194775
0.02913	445782	203508	43775.4	-5428.23	-139742	-179532	-194408
0.02914	442966	202144	43041.4	-5991.69	-139947	-179376	-194042
0.02915	440151	200780	42307.3	-6555.16	-140152	-179221	-193675
0.02916	437335	199416	41573.3	-7118.62	-140358	-179065	-193309
0.02917	434519	198052	40839.3	-7682.08	-140563	-178910	-192942
0.02918	431703	196688	40105.2	-8245.54	-140768	-178754	-192575
0.02918	428887	195325	39371.2	-8809.01	-140973	-178599	-192209
0.02919	426071	193961	38637.2	-9372.47	-141178	-178443	-191842
0.0292	423255	192597	37903.1	-9935.93	-141383	-178288	-191476
0.02921	420439	191233	37169.1	-10499.4	-141589	-178132	-191109
0.02922	417623	189869	36435.1	-11062.9	-141794	-177977	-190742
0.02923	414807	188505	35701	-11626.3	-141999	-177822	-190376
0.02924	411991	187142	34967	-12189.8	-142204	-177666	-190009
0.02925	409175	185778	34233	-12753.2	-142409	-177511	-189643
0.02925	406360	184414	33498.9	-13316.7	-142614	-177355	-189276
0.02926	403544	183050	32764.9	-13880.2	-142819	-177200	-188909
0.02927	400728	181686	32030.9	-14443.6	-143025	-177044	-188543
0.02928	397912	180322	31296.8	-15007.1	-143230	-176889	-188176
0.02929	395096	178959	30562.8	-15570.6	-143435	-176733	-187809
0.0293	392280	177595	29828.8	-16134	-143640	-176578	-187443
0.02931	389464	176231	29094.7	-16697.5	-143845	-176423	-187076
0.02931	386648	174867	28360.7	-17260.9	-144050	-176267	-186710
0.02932	383832	173503	27626.7	-17824.4	-144256	-176112	-186343
0.02933	381016	172139	26892.6	-18387.9	-144461	-175956	-185976
0.02934	378200	170776	26158.6	-18951.3	-144666	-175801	-185610
0.02935	375385	169412	25424.6	-19514.8	-144871	-175645	-185243
0.02936	372569	168048	24690.5	-20078.3	-145076	-175490	-184877
0.02937	369753	166684	23956.5	-20641.7	-145281	-175334	-184510
0.02938	366937	165320	23222.5	-21205.2	-145486	-175179	-184143
0.02938	364121	163956	22488.4	-21768.7	-145692	-175024	-183777
0.02939	361305	162593	21754.4	-22332.1	-145897	-174868	-183410
0.0294	358489	161229	21020.4	-22895.6	-146102	-174713	-183044
0.02941	355673	159865	20286.3	-23459	-146307	-174557	-182677
0.02942	352857	158501	19552.3	-24022.5	-146512	-174402	-182310
0.02943	350041	157137	18818.3	-24586	-146717	-174246	-181944
0.02944	347225	155773	18084.2	-25149.4	-146922	-174091	-181577
0.02945	344410	154410	17350.2	-25712.9	-147128	-173935	-181210
0.02945	341594	153046	16616.2	-26276.4	-147333	-173780	-180844
0.02946	338778	151682	15882.1	-26839.8	-147538	-173624	-180477
0.02947	335962	150318	15148.1	-27403.3	-147743	-173469	-180111
0.02948	333146	148954	14414.1	-27966.7	-147948	-173314	-179744
0.02949	330330	147590	13680	-28530.2	-148153	-173158	-179377
0.0295	327514	146227	12946	-29093.7	-148359	-173003	-179011
0.02951	324698	144863	12212	-29657.1	-148564	-172847	-178644
0.02952	321882	143499	11477.9	-30220.6	-148769	-172692	-178278
0.02952	319066	142135	10743.9	-30784.1	-148974	-172536	-177911
0.02953	316250	140771	10009.9	-31347.5	-149179	-172381	-177544
0.02954	313434	139407	9275.83	-31911	-149384	-172225	-177178
0.02955	310619	138044	8541.8	-32474.4	-149589	-172070	-176811
0.02956	307803	136680	7807.76	-33037.9	-149795	-171915	-176444
0.02957	304987	135316	7073.73	-33601.4	-150000	-171759	-176078
0.02958	302171	133952	6339.7	-34164.8	-150205	-171604	-175711
0.02959	299355	132588	5605.66	-34728.3	-150410	-171448	-175345
0.02959	296539	131224	4871.63	-35291.8	-150615	-171293	-174978
0.0296	293723	129861	4137.6	-35855.2	-150820	-171137	-174611
0.02961	290907	128497	3403.56	-36418.7	-151026	-170982	-174245
0.02962	288091	127133	2669.53	-36982.1	-151231	-170826	-173878
0.02963	285275	125769	1935.5	-37545.6	-151436	-170671	-173512
0.02964	282459	124405	1201.46	-38109.1	-151641	-170516	-173145
0.02965	279644	123041	467.431	-38672.5	-151846	-170360	-172778
0.02965	276828	121678	-266.603	-39236	-152051	-170205	-172412
0.02966	274012	120314	-1000.64	-39799.5	-152256	-170049	-172045
0.02967	271196	118950	-1734.67	-40362.9	-152462	-169894	-171679
0.02968	268380	117586	-2468.7	-40926.4	-152667	-169738	-171312
0.02969	265564	116222	-3202.74	-41489.8	-152872	-169583	-170945
0.0297	262748	114858	-3936.77	-42053.3	-153077	-169427	-170579
0.02971	259932	113495	-4670.8	-42616.8	-153282	-169272	-170212
0.02972	257116	112131	-5404.84	-43180.2	-153487	-169116	-169845
0.02972	254300	110767	-6138.87	-43743.7	-153692	-168961	-169479
0.02973	251484	109403	-6872.9	-44307.2	-153898	-168806	-169112
0.02974	248669	108039	-7606.94	-44870.6	-154103	-168650	-168746
0.02975	245853	106675	-8340.97	-45434.1	-154308	-168495	-168379
0.02976	243037	105312	-9075	-45997.6	-154513	-168339	-168012
0.02977	240221	103948	-9809.04	-46561	-154718	-168184	-167646
0.02978	237405	102584	-10543.1	-47124.5	-154923	-168028	-167279
0.02979	234589	101220	-11277.1	-47687.9	-155129	-167873	-166913
0.02979	231773	99856.2	-12011.1	-48251.4	-155334	-167717	-166546
0.0298	228957	98492.3	-12745.2	-48814.9	-155539	-167562	-166179
0.02981	226141	97128.5	-13479.2	-49378.3	-155744	-167407	-165813
0.02982	223325	95764.7	-14213.2	-49941.8	-155949	-167251	-165446
0.02983	220509	94400.8	-14947.3	-50505.3	-156154	-167096	-165079
0.02984	217693	93037	-15681.3	-51068.7	-156359	-166940	-164713
0.02985	214878	91673.2	-16415.3	-51632.2	-156565	-166785	-164346
0.02986	212062	90309.3	-17149.4	-52195.6	-156770	-166629	-163980
0.02986	209246	88945.5	-17883.4	-52759.1	-156975	-166474	-163613
0.02987	206430	87581.7	-18617.4	-53322.6	-157180	-166318	-163246
0.02988	203614	86217.8	-19351.5	-53886	-157385	-166163	-162880
0.02989	200798	84854	-20085.5	-54449.5	-157590	-166008	-162513
0.0299	197982	83490.2	-20819.5	-55013	-157796	-165852	-162147
0.02991	195166	82126.3	-21553.6	-55576.4	-158001	-165697	-161780
0.02992	192431	81189.1	-22287.6	-56122.5	-158206	-165541	-161545
0.02992	189852	80066.1	-23021.6	-56569.3	-158411	-165386	-161199
0.02993	188021	78686.4	-23755.7	-56966.6	-158616	-165230	-160728
0.02994	186576	77164	-24489.7	-57466.2	-158821	-165075	-160211
0.02995	184614	75588.4	-25223.7	-58074.7	-159026	-164919	-159827
0.02996	181827	73994.8	-25957.8	-58635.1	-159232	-164764	-159524
0.02997	178772	72331.1	-26691.8	-59062.2	-159437	-164608	-159194
0.02998	176049	70697.9	-27425.8	-59453.4	-159642	-164453	-158741
0.02999	173731	69205.8	-28159.9	-59937.4	-159847	-164298	-158197
0.02999	171606	67936.6	-28893.9	-60458.6	-160052	-164142	-157779
0.03	169386	66836.5	-29627.9	-61040.9	-160257	-163987	-157358
0.03001	166836	65641.5	-30362	-61806.3	-160462	-163831	-156842
0.03002	164134	64488.9	-31096	-62570.8	-160668	-163676	-156490
0.03003	161849	63576.5	-31830	-63091	-160873	-163520	-156224
0.03004	160153	62701.3	-32564.1	-63420.4	-161078	-163365	-155937
0.03005	158574	61699.6	-33298.1	-63824	-161283	-163209	-155643
0.03006	156523	60499.1	-34032.1	-64452.6	-161488	-163054	-155298
0.03006	153756	59054.2	-34766.2	-65199.4	-161693	-162899	-154891
0.03007	150609	57431	-35500.2	-65883.4	-161899	-162743	-154458
0.03008	147634	55720	-36234.2	-66420.4	-162104	-162588	-153986
0.03009	144882	53917.7	-36968.3	-66916.7	-162309	-162432	-153388
0.0301	142013	52076.4	-37702.3	-67452.5	-162514	-162277	-152790
0.03011	138993	50342	-38436.3	-67936.5	-162719	-162121	-152313
0.03012	136118	48679.8	-39170.4	-68350.6	-162924	-161966	-151923
0.03013	133695	47054.4	-39904.4	-68785.6	-163129	-161810	-151671
0.03013	131667	45525	-40509	-69287.7	-163196	-161655	-151404
0.03014	129639	44156	-41145	-69789.3	-163232	-161500	-150947
0.03015	127360	43009	-41747	-70318.7	-163294	-161344	-150542
0.03016	124705	42036.8	-42385.7	-70962.1	-163418	-161189	-150284
0.03017	121667	41106.8	-43098.3	-71590.9	-163513	-161033	-149936
0.03018	118453	40086.7	-43779.3	-72119.3	-163494	-160878	-149451
0.03019	115489	39015.9	-44382.1	-72575.6	-163447	-160722	-148969
0.0302	112970	37878.2	-44980.8	-72996.2	-163514	-160567	-148501
0.0302	110734	36580.9	-45595.8	-73485.5	-163672	-160411	-148058
0.03021	108594	35246.3	-46161.8	-74047.2	-163775	-160256	-147672
0.03022	106274	33868.3	-46732.4	-74703.8	-163835	-160100	-147161
0.03023	103835	32225.8	-47365.8	-75424.7	-163949	-159945	-146488
0.03024	101594	30349.2	-48036.9	-75995.7	-164048	-159790	-145908
0.03025	99584.2	28438.9	-48785.3	-76475.7	-164103	-159634	-145491
0.03026	97534.4	26491.4	-49537.5	-77016.7	-164140	-159479	-145102
0.03026	95034	24584.8	-50175	-77601.6	-164132	-159323	-144709
0.03027	91806.8	22871.1	-50741.9	-78142.1	-164184	-159168	-144327
0.03028	88353	21251.3	-51311.5	-78573.5	-164285	-159012	-143886
0.03029	85641.8	19711.3	-51866.6	-79010.7	-164347	-158857	-143358
0.0303	83601.9	18392.6	-52399.8	-79480.3	-164423	-158701	-142852
0.03031	81577.5	17240.8	-52985.8	-79941.1	-164552	-158546	-142466
0.03032	79289	16214.6	-53681.1	-80477.4	-164705	-158391	-142160
0.03033	76463.7	15391.1	-54403.7	-81060.5	-164830	-158235	-141815
0.03033	73449.7	14549.5	-55035.7	-81581	-164894	-158080	-141404
0.03034	70795.3	13458.7	-55602.1	-82126.6	-164933	-157924	-140972
0.03035	68402.1	12260.5	-56179.1	-82807.2	-164945	-157712	-140491
0.03036	66077	11040.9	-56792.3	-83502.4	-164871	-157542	-139968
0.03037	63604.6	9578.72	-57425.3	-84157	-164793	-157411	-139410
0.03038	61069.5	7807.19	-58033.5	-84772.2	-164848	-157270	-138806
0.03039	58666.1	5998.6	-58694.9	-85217.9	-164948	-157101	-138232
0.0304	55940.3	4273.89	-59409.9	-85533	-164950	-156901	-137746
0.0304	53126.3	2601.53	-60008.1	-86011.2	-164883	-156668	-137329
0.03041	50619.1	1015.55	-60541.1	-86752.5	-164831	-156443	-136888
0.03042	47984.5	-394.149	-61158.6	-87431.4	-164874	-156242	-136382
0.03043	45272.1	-1581.63	-61808.2	-87982.3	-164947	-156057	-135887
0.03044	42600	-2695.54	-62397.8	-88640.1	-164960	-155885	-135404
0.03045	39761.2	-3846.42	-62976.3	-89307.6	-164992	-155690	-134895
0.03046	37039.7	-5022.85	-63585.4	-89923.4	-165060	-155496	-134401
0.03047	35175.9	-6165.25	-64215.6	-90517	-165068	-155326	-133957
0.03047	33148.2	-7208.83	-64902.6	-90973.5	-165063	-155164	-133532
0.03048	29432.7	-8280.11	-65634.4	-91369.9	-165155	-155021	-133043
0.03049	25263.5	-9676.48	-66278.4	-91792.3	-165238	-154869	-132485
0.0305	21986.6	-11436.3	-66829.6	-92175.7	-165272	-154655	-131893
0.03051	18981.3	-13207.9	-67385.9	-92615.6	-165405	-154409	-131310
0.03052	15396.2	-14820.4	-67940.9	-93230.5	-165613	-154139	-130794
0.03053	11578.5	-16421	-68534.7	-93894	-165683	-153846	-130301
0.03054	8383.58	-18036.8	-69197	-94468.3	-165608	-153592	-129824
0.03054	5476.87	-19628.5	-69860.3	-94922.1	-165641	-153364	-129370
0.03055	2220.79	-21150.2	-70471.9	-95292.2	-165796	-153146	-128874
0.03056	-1156.91	-22547.2	-71056.7	-95772.6	-165890	-152919	-128368
0.03057	-4161.33	-23972.3	-71685.9	-96494.8	-165909	-152640	-127857
0.03058	-7039.1	-25413.5	-72344.3	-97230.4	-165917	-152368	-127277
0.03059	-10238.7	-26796.1	-72982.5	-97718.2	-165984	-152139	-126679
0.0306	-13371.4	-28251.4	-73626.3	-98103.8	-166086	-151933	-126083
0.0306	-16336.4	-29747	-74270.7	-98580.5	-166150	-151736	-125535
0.03061	-19212.3	-31240.1	-74854.6	-99038.8	-166224	-151490	-125071
0.03062	-21957	-32840	-75499.3	-99442.3	-166300	-151177	-124623
0.03063	-24737.9	-34517.3	-76311	-99959.8	-166333	-150855	-124090
0.03064	-27703	-36105.9	-77051.3	-100570	-166383	-150562	-123424
0.03065	-30994.7	-37632.6	-77601.1	-101082	-166433	-150360	-122766
0.03066	-34285	-39217.9	-78137.7	-101414	-166472	-150238	-122159
0.03067	-37257.2	-40799.3	-78780.7	-101723	-166553	-150043	-121530
0.03067	-39839.9	-42364.6	-79486.9	-102246	-166602	-149757	-121022
0.03068	-42502.3	-43933.3	-80142.5	-102878	-166569	-149460	-120580
0.03069	-45908.2	-45353	-80719.2	-103385	-166559	-149194	-119978
0.0307	-49677.5	-46714.7	-81284	-103788	-166597	-148952	-119273
0.03071	-53269.3	-48121.5	-81907.9	-104193	-166623	-148673	-118564
0.03072	-56629.2	-49311.4	-82628.9	-104643	-166661	-148405	-117928
0.03073	-59723.2	-50307.5	-83348.5	-105140	-166734	-148187	-117406
0.03074	-62358.6	-51450.3	-84001.9	-105768	-166790	-147933	-116944
0.03074	-64776.6	-52685.1	-84631.9	-106526	-166804	-147660	-116476
0.03075	-67946.9	-53987.4	-85176.4	-107223	-166840	-147436	-116027
0.03076	-71849.3	-55562.8	-85701.1	-107728	-166848	-147233	-115502
0.03077	-75341.5	-57109.1	-86342.3	-108128	-166797	-147012	-114802
0.03078	-78229.8	-58458.8	-87044.6	-108594	-166796	-146778	-114184
0.03079	-80706.5	-59839.3	-87674.6	-109127	-166812	-146533	-113696
0.0308	-82784.5	-61284.2	-88238.8	-109631	-166827	-146263	-113275
0.03081	-85505	-62777.1	-88855	-110081	-166856	-145982	-112895
0.03081	-89806.5	-64248.9	-89500.5	-110502	-166803	-145710	-112341
0.03082	-94365.5	-65621.5	-90182.5	-111006	-166707	-145422	-111772
0.03083	-97261.8	-66898.4	-90977.7	-111589	-166723	-145101	-111336
0.03084	-98874.8	-68101.3	-91711.8	-112110	-166820	-144795	-110720
0.03085	-100839	-69280.8	-92288.6	-112592	-166829	-144504	-109967
0.03086	-103789	-70437.5	-92892.4	-113090	-166773	-144185	-109287
0.03087	-107113	-71523.2	-93475.3	-113602	-166774	-143879	-108741
0.03088	-110167	-72597.9	-93938.5	-114128	-166790	-143571	-108277
0.03088	-112852	-73832.1	-94357.1	-114593	-166819	-143208	-107751
0.03089	-115063	-75154.6	-94815.5	-115059	-166913	-142872	-107242
0.0309	-117460	-76390.6	-95355.5	-115621	-166996	-142603	-106732
0.03091	-121029	-77707	-95944.9	-116202	-166983	-142329	-106183
0.03092	-125374	-79234.9	-96603.8	-116856	-166891	-142005	-105688
0.03093	-129111	-80904.9	-97306.3	-117562	-166861	-141671	-105225
0.03094	-131360	-82718.1	-98002.5	-118157	-166886	-141351	-104792
0.03094	-132873	-84623.2	-98709.9	-118620	-166836	-141040	-104291
0.03095	-134635	-86570.1	-99388	-119008	-166786	-140750	-103591
0.03096	-137179	-88539.6	-100022	-119426	-166787	-140494	-102879
0.03097	-140515	-90393.1	-100658	-119905	-166748	-140269	-102266
0.03098	-143680	-92057.3	-101152	-120325	-166788	-140020	-101702
0.03099	-146362	-93643.9	-101475	-120739	-166938	-139709	-101131
0.031	-148830	-95115.6	-101883	-121274	-166996	-139347	-100525
0.03101	-150868	-96238.5	-102409	-121792	-166993	-138966	-100056
0.03101	-152675	-97063.6	-102965	-122198	-167040	-138607	-99491.7
0.03102	-155373	-97873.6	-103532	-122641	-167067	-138268	-98785.1
0.03103	-159167	-98811.6	-104095	-123173	-166935	-137944	-98307.1
0.03104	-162579	-99851.2	-104661	-123634	-166694	-137662	-97825.7
0.03105	-164804	-100994	-105173	-124012	-166533	-137379	-97231.5
0.03106	-166551	-102341	-105677	-124437	-166460	-137056	-96602
0.03107	-168631	-103924	-106294	-124882	-166372	-136710	-95872.8
0.03108	-171229	-105601	-106896	-125222	-166211	-136333	-95215.3
0.03108	-174347	-107371	-107390	-125571	-165918	-135964	-94569.9
0.03109	-177778	-109187	-107887	-126114	-165679	-135622	-93853.2
0.0311	-180582	-110908	-108427	-126641	-165703	-135275	-93161.1
0.03111	-182182	-112733	-108987	-126982	-165778	-134965	-92488.6
0.03112	-183360	-114614	-109549	-127310	-165752	-134692	-91939.3
0.03113	-185597	-116352	-110062	-127638	-165693	-134369	-91378.7
0.03114	-189293	-117943	-110523	-127915	-165617	-133995	-90652.1
0.03115	-192753	-119292	-110993	-128299	-165536	-133603	-89984.3
0.03115	-194455	-120507	-111487	-128864	-165434	-133205	-89345.2
0.03116	-195522	-121819	-111980	-129429	-165317	-132830	-88621.6
0.03117	-197880	-123090	-112476	-129918	-165225	-132450	-87920.7
0.03118	-201149	-124228	-113010	-130462	-165105	-132065	-87256.6
0.03119	-204216	-125337	-113578	-130975	-164956	-131717	-86574.1
0.0312	-206794	-126363	-114121	-131381	-164868	-131381	-85844.5
0.03121	-208638	-127398	-114631	-131778	-164801	-131017	-85117.1
0.03122	-210033	-128578	-115168	-132112	-164687	-130617	-84407
0.03122	-211535	-129836	-115693	-132188	-164559	-130222	-83597
0.03123	-213643	-131112	-116139	-132260	-164444	-129812	-82871.5
0.03124	-216303	-132317	-116642	-132540	-164333	-129358	-82437.4
0.03125	-218621	-133547	-117306	-132789	-164242	-128928	-82152.1
0.03126	-220206	-135048	-118001	-133003	-164204	-128569	-81683.4
0.03127	-221601	-136534	-118602	-133325	-164177	-128243	-80750.6
0.03128	-223403	-137781	-119147	-133726	-164068	-127888	-79656.2
0.03128	-225678	-138982	-119690	-134083	-163887	-127487	-78842.2
0.03129	-228076	-140040	-120239	-134363	-163738	-127035	-78282.2
0.0313	-230328	-140855	-120789	-134615	-163643	-126537	-77707.1
0.03131	-232258	-141611	-121321	-134800	-163483	-126072	-77043
0.03132	-233854	-142361	-121802	-134995	-163283	-125710	-76518.5
0.03133	-235153	-142966	-122291	-135351	-163192	-125389	-76112.2
0.03134	-236295	-143686	-122839	-135845	-163116	-125017	-75512.7
0.03135	-238214	-144742	-123329	-136439	-162960	-124608	-74654.4
0.03135	-240582	-146008	-123732	-136935	-162753	-124186	-73623.4
0.03136	-242010	-147484	-124169	-137207	-162529	-123761	-72556
0.03137	-242928	-149063	-124633	-137453	-162354	-123343	-71638.8
0.03138	-244300	-150597	-125066	-137716	-162199	-122929	-70910.3
0.03139	-245912	-151998	-125493	-137850	-161994	-122520	-70398.3
0.0314	-247154	-153270	-125971	-137835	-161844	-122092	-69994.9
0.03141	-248320	-154657	-126465	-137886	-161811	-121617	-69426.5
0.03142	-249952	-156133	-126861	-138249	-161790	-121131	-68820.2
0.03142	-251865	-157602	-127227	-138736	-161750	-120688	-68292.1
0.03143	-253742	-159117	-127719	-139091	-161624	-120294	-67670.8
0.03144	-255490	-160613	-128284	-139466	-161415	-119942	-67116.4
0.03145	-256958	-162129	-128805	-139850	-161203	-119551	-66690
0.03146	-258159	-163652	-129227	-140143	-160947	-119085	-65993.2
0.03147	-259788	-165058	-129563	-140416	-160615	-118621	-65155.2
0.03148	-261973	-166148	-129889	-140660	-160301	-118193	-64510.5
0.03149	-264051	-166824	-130263	-140968	-160162	-117762	-63817.6
0.03149	-265680	-167420	-130731	-141421	-160177	-117295	-63096.2
0.0315	-267105	-168013	-131239	-141734	-160093	-116797	-62425.8
0.03151	-268704	-168451	-131668	-141811	-159835	-116330	-61664.9
0.03152	-270230	-168986	-132069	-142037	-159556	-115928	-60923.4
0.03153	-271576	-169716	-132530	-142462	-159350	-115510	-60300.5
0.03154	-272989	-170449	-133010	-142591	-159180	-115028	-59753.4
0.03155	-274541	-171182	-133458	-142383	-158958	-114521	-59093.1
0.03156	-276273	-172081	-133858	-142378	-158734	-114012	-58245.3
0.03156	-277725	-173261	-134200	-142631	-158585	-113501	-57489
0.03157	-278334	-174611	-134537	-142797	-158447	-113001	-56867
0.03158	-278689	-175965	-134951	-142838	-158245	-112527	-56149.6
0.03159	-279641	-177275	-135358	-142908	-157981	-112093	-55392.1
0.0316	-281099	-178394	-135649	-143071	-157738	-111677	-54800.9
0.03161	-282640	-179120	-135894	-143165	-157516	-111256	-54322.6
0.03162	-283998	-179668	-136186	-143257	-157271	-110824	-53698.1
0.03162	-285077	-180199	-136576	-143552	-157011	-110344	-53111.7
0.03163	-285744	-180686	-136980	-143664	-156746	-109826	-52828.6
0.03164	-286289	-181291	-137292	-143445	-156561	-109346	-52423.4
0.03165	-287459	-181748	-137610	-143424	-156424	-108906	-51698.9
0.03166	-289127	-181976	-137909	-143763	-156200	-108432	-50957
0.03167	-290556	-182431	-138142	-144112	-155924	-107919	-50321.9
0.03168	-291238	-183053	-138332	-144394	-155585	-107415	-49698.7
0.03169	-290826	-183615	-138359	-144588	-155158	-106923	-48936.9
0.03169	-290203	-184284	-138395	-144614	-154762	-106435	-48192.4
0.0317	-291006	-185097	-138702	-144743	-154447	-105952	-47564.8
0.03171	-293116	-185944	-139045	-145035	-154158	-105453	-46918.5
0.03172	-295023	-186764	-139264	-145197	-153853	-104918	-46405.6
0.03173	-295967	-187568	-139466	-145176	-153586	-104360	-45870.1
0.03174	-296238	-188405	-139569	-145084	-153316	-103799	-45252.3
0.03175	-296335	-189106	-139702	-144948	-153019	-103240	-44854.5
0.03176	-296823	-189453	-140018	-144958	-152893	-102687	-44369.2
0.03176	-297967	-189519	-140248	-145174	-152862	-102171	-43578.9
0.03177	-299353	-189498	-140360	-145345	-152667	-101675	-42732.9
0.03178	-300363	-189531	-140508	-145281	-152332	-101123	-42055.1
0.03179	-300547	-189698	-140660	-144979	-151941	-100564	-41429.2
0.0318	-299852	-189914	-140885	-144846	-151513	-100126	-40640.2
0.03181	-299663	-190140	-141098	-145006	-151070	-99764.1	-39718.5
0.03182	-301407	-190592	-141210	-145116	-150541	-99279.4	-38827
0.03183	-303675	-191298	-141439	-145236	-149951	-98678	-38068
0.03183	-304827	-192077	-141653	-145199	-149493	-98112.3	-37350.6
0.03184	-304971	-193002	-141731	-144725	-149074	-97560.1	-36727.5
0.03185	-304560	-194149	-141954	-144268	-148478	-96945.3	-36213.2
0.03186	-304500	-195315	-142265	-144114	-147746	-96351.7	-35721.7
0.03187	-305351	-196591	-142437	-144089	-146771	-95848.1	-35221.6
0.03188	-306616	-198036	-142514	-144188	-145427	-95347	-34687.7
0.03189	-307927	-198893	-142528	-144295	-143686	-94813.9	-34140
0.03189	-309169	-198882	-142517	-144155	-141416	-94298	-33543
0.0319	-309330	-198592	-142626	-143762	-138676	-93786.2	-32882.3
0.03191	-307990	-198267	-142823	-143279	-135379	-93240.5	-32157.8
0.03192	-307004	-197860	-143017	-142963	-131112	-92653.8	-31483.4
0.03193	-307826	-197317	-143204	-142898	-126122	-92039.5	-30947.1
0.03194	-309636	-196638	-143309	-142865	-120819	-91450.7	-30347.1
0.03195	-310660	-196221	-143275	-142701	-114490	-90907.9	-29611.4
0.03196	-310413	-196251	-143248	-142491	-107088	-90354.8	-29068.1
0.03196	-310263	-196421	-143270	-142386	-99997.8	-89775.7	-28820.4
0.03197	-310612	-196893	-143210	-142363	-94087.9	-89173.5	-28444.1
0.03198	-310791	-197855	-143078	-142249	-89710	-88558.9	-27768
0.03199	-311194	-198829	-142958	-141965	-87180	-87958.3	-27050.2
0.032	-312176	-199450	-142909	-141737	-86078.8	-87341.7	-26328.3
0.03201	-312515	-199867	-142894	-141686	-85353.4	-86724.5	-25543.6
0.03202	-311097	-200200	-142820	-141594	-84628	-86140.8	-24846.6
0.03203	-309306	-200256	-142669	-141493	-84178.9	-85537.6	-24252.4
0.03203	-308833	-199936	-142493	-141396	-83820.9	-84901	-23698.7
0.03204	-309368	-199325	-142404	-141127	-83440.8	-84287.3	-23198.7
0.03205	-310010	-198694	-142374	-140762	-83106	-83705.7	-22614.3
0.03206	-310339	-198227	-142277	-140597	-82559.6	-83144	-21961.5
0.03207	-310278	-197640	-142150	-140650	-81900.2	-82580.8	-21377.4
0.03208	-310104	-196916	-142073	-140507	-81438.7	-81969.4	-20750.7
0.03209	-310091	-196258	-141953	-140121	-81147	-81308.4	-20041.2
0.0321	-310277	-195783	-141713	-139796	-80879	-80586.6	-19288.4
0.0321	-310693	-195643	-141510	-139595	-80531.2	-79858.2	-18462.8
0.03211	-310943	-195679	-141327	-139421	-80068.4	-79237.4	-17670.7
0.03212	-310601	-195711	-140949	-138927	-79616.2	-78694.4	-17048.2
0.03213	-309683	-195896	-140479	-138147	-79253.1	-78116.3	-16479.9
0.03214	-308645	-196286	-140152	-137702	-78880.2	-77469.2	-15877.7
0.03215	-308218	-196631	-140016	-137547	-78644.7	-76795.8	-15283.4
0.03216	-308884	-196980	-139893	-137073	-78521.4	-76105.5	-14659.8
0.03217	-310255	-197321	-139686	-136346	-78109.3	-75422.1	-13904.4
0.03217	-310835	-197266	-139457	-135816	-77426.7	-74781.3	-13049.3
0.03218	-310144	-197070	-139195	-135495	-76762.6	-74151.3	-12395.7
0.03219	-309295	-197080	-138938	-135418	-76186.7	-73491.3	-12026
0.0322	-308796	-197096	-138633	-135523	-75641.5	-72826.4	-11694.4
0.03221	-308665	-196854	-138128	-135300	-75113.2	-72216.6	-11127.9
0.03222	-308981	-196408	-137500	-134679	-74566.4	-71664.8	-10470.1
0.03223	-309471	-195787	-136943	-133985	-74055.9	-71139.5	-9998.41
0.03223	-309813	-194881	-136522	-133361	-73629.9	-70543.5	-9358
0.03224	-309490	-194135	-136258	-132827	-73141.5	-69819.2	-8422.44
0.03225	-308774	-193694	-136113	-132305	-72656.6	-69068.8	-7580.83
0.03226	-308625	-193232	-135941	-131804	-72147.3	-68359.4	-6888.29
0.03227	-308862	-192426	-135672	-131165	-71468.7	-67677.9	-6108.91
0.03228	-308843	-191551	-135351	-130343	-70817.9	-66995.7	-5307.33
0.03229	-308663	-191266	-135048	-129724	-70248.8	-66314.9	-4688.4
0.0323	-308426	-191200	-134782	-129313	-69631.8	-65644.7	-4078.99
0.0323	-307754	-190891	-134463	-128740	-69046.3	-64965.1	-3423.31
0.03231	-306852	-190371	-134014	-127871	-68622.9	-64272.8	-2865.22
0.03232	-306282	-189880	-133526	-126918	-68195.9	-63585.9	-2333.74
0.03233	-306256	-189350	-133092	-126325	-67715.3	-62924.1	-1780.13
0.03234	-306296	-188574	-132653	-126096	-67369.6	-62257.7	-1313.75
0.03235	-305640	-188188	-132221	-125882	-66992.8	-61550.7	-947.899
0.03236	-304704	-188347	-131924	-125810	-66472.6	-60828.5	-546.663
0.03237	-303925	-188505	-131716	-125781	-65809.6	-60149.6	42.129
0.03237	-303228	-188512	-131392	-125370	-65056.1	-59484.3	772.142
0.03238	-302453	-188427	-130961	-124636	-64402.2	-58782.2	1474.38
0.03239	-301638	-188099	-130574	-123918	-63729.7	-58086.1	2216.29
0.0324	-301645	-187450	-130174	-123307	-62911.1	-57401.5	3011.24
0.03241	-302383	-186673	-129749	-122639	-62117.2	-56725.5	3699.33
0.03242	-302723	-185684	-129299	-121964	-61590.8	-56077.7	4268.09
0.03243	-301956	-184566	-128657	-121327	-61172.7	-55439.6	4810.13
0.03244	-300622	-183457	-127860	-120707	-60603.2	-54780.7	5446.54
0.03244	-299907	-182068	-127204	-120134	-59974.6	-54077.3	6221.55
0.03245	-299917	-180537	-126798	-119494	-59311.3	-53338.9	7014.47
0.03246	-299791	-179138	-126478	-118949	-58653	-52601.3	7780.18
0.03247	-298671	-177855	-126118	-118608	-57928.6	-51886.1	8577.88
0.03248	-296704	-176811	-125632	-118108	-57113.4	-51185.1	9251.92
0.03249	-294647	-176174	-124900	-117244	-56344.9	-50484.3	9654.63
0.0325	-293399	-175762	-124019	-116236	-55556	-49789.9	10032.6
0.03251	-293083	-175383	-123200	-115378	-54874.8	-49108.2	10546.1
0.03251	-292869	-175144	-122456	-114834	-54265.2	-48407.7	11078.4
0.03252	-292677	-174842	-121794	-114473	-53604.5	-47665.3	11750.3
0.03253	-292350	-174378	-121096	-113922	-53010.8	-46869.3	12596.2
0.03254	-291354	-174105	-120348	-113209	-52449.2	-46038.2	13388.4
0.03255	-290323	-173741	-119727	-112628	-51953	-45235.2	14079.1
0.03256	-290311	-172788	-119025	-112047	-51442.7	-44492.6	14576.8
0.03257	-290937	-171447	-118287	-111194	-50735.8	-43768.6	15006.1
0.03257	-290760	-170111	-117609	-110170	-49917	-43021.4	15592.7
0.03258	-289319	-168787	-116727	-109271	-49106.9	-42276	16243.1
0.03259	-287503	-167266	-115819	-108599	-48316.5	-41559	16880.4
0.0326	-286119	-165775	-115147	-108114	-47524.8	-40840.4	17398.2
0.03261	-285410	-164619	-114510	-107613	-46830.7	-40099.2	17828.9
0.03262	-285102	-163857	-113817	-106917	-46344	-39380.5	18414.9
0.03263	-284506	-163215	-113241	-105903	-45837	-38677	18994.4
0.03264	-283644	-162259	-112654	-104594	-45123.4	-37932.9	19501.4
0.03264	-283323	-161312	-111860	-103505	-44336.5	-37217.2	20261.2
0.03265	-283793	-160763	-111014	-102937	-43526.2	-36568.3	21111.3
0.03266	-284198	-160384	-110136	-102642	-42726.9	-35879.2	21881
0.03267	-283763	-159921	-109220	-102085	-42024.3	-35140.8	22655.6
0.03268	-282720	-159159	-108366	-100985	-41397.6	-34386.6	23350.1
0.03269	-280876	-158090	-107484	-99667.2	-40722.2	-33578.1	23919.5
0.0327	-278232	-156881	-106642	-98479.6	-39934.4	-32741.4	24517.3
0.03271	-276134	-155527	-105889	-97520.5	-39064.5	-31953.1	25127.9
0.03271	-275205	-153995	-105082	-96614	-38195.9	-31206	25489.7
0.03272	-274707	-152532	-104266	-95703.3	-37442.2	-30467.4	25838
0.03273	-273871	-151380	-103392	-95018.4	-36661.1	-29737	26444.9
0.03274	-272413	-150292	-102354	-94465.9	-35795.7	-29016.7	27074.6
0.03275	-270906	-149056	-101302	-93795.4	-35050.7	-28297.8	27800.5
0.03276	-270390	-147793	-100338	-93007.5	-34330.3	-27538.9	28515
0.03277	-270835	-146805	-99384.5	-92243.2	-33419	-26722.3	28884.7
0.03278	-270872	-146146	-98479.5	-91413.6	-32417	-25895.3	29327.9
0.03278	-269723	-145550	-97754.6	-90369.6	-31428.3	-25126.2	30100.6
0.03279	-268143	-144900	-97023.5	-89309.9	-30435.3	-24431.7	30800.6
0.0328	-266635	-143992	-96133.3	-88395.1	-29545	-23766.1	31321.4
0.03281	-264924	-142870	-95257.7	-87651.4	-28835.6	-23069.6	31893.4
0.03282	-262996	-141686	-94512	-86997	-28275.3	-22331.4	32515.4
0.03283	-261476	-140342	-93788.5	-86169.9	-27676.6	-21612.5	33244.1
0.03284	-260933	-139003	-92920.3	-85187.5	-26727.2	-20912.9	34052.2
0.03285	-260560	-137620	-91936.6	-84098.8	-25521.1	-20157.2	34460.5
0.03285	-259353	-135785	-91001.7	-82887.5	-24517.3	-19367.2	34566.6
0.03286	-257747	-133680	-90076.8	-81857.6	-23782.8	-18632.2	34980.1
0.03287	-256620	-131713	-89057.1	-81078.5	-23014	-17960.1	35713.9
0.03288	-256240	-129694	-87919	-80296	-22220.3	-17290.4	36479.8
0.03289	-255936	-127751	-86619.5	-79300.7	-21520.3	-16563	37206.8
0.0329	-255223	-126190	-85425	-78234.9	-20717.6	-15747.4	37894.8
0.03291	-254478	-124664	-84543	-77385.9	-19829	-14882.4	38490.8
0.03291	-253775	-123136	-83636.4	-76605.2	-19006.8	-14069.7	39012.5
0.03292	-252395	-121992	-82533.7	-75783.4	-18107.1	-13343.4	39635.3
0.03293	-250423	-121176	-81419.6	-74967.6	-17166.4	-12630.6	40466.3
0.03294	-248842	-120555	-80355.7	-74090.4	-16295.5	-11922.1	41369.4
0.03295	-247515	-120186	-79323	-73138.5	-15438	-11214.4	42125.4
0.03296	-245914	-119703	-78295	-72188.4	-14505.2	-10446.6	42761.9
0.03297	-244212	-118792	-77242.7	-71167.2	-13385.9	-9656.4	43399.4
0.03298	-242683	-117745	-76234.3	-69908	-12158.9	-8923.82	43962.1
0.03298	-241186	-116721	-75226.6	-68638.2	-10985.1	-8216.85	44468
0.03299	-239362	-115329	-73955.4	-67563.7	-9937.03	-7451.55	44908.6
0.033	-237339	-113413	-72575.3	-66619.2	-8979.86	-6668.92	45285.8
0.03301	-235802	-111398	-71556	-65848.2	-8023.56	-5938.43	45771
0.03302	-234860	-109476	-70774.1	-65102.1	-7120.21	-5251.92	46392.2
0.03303	-233695	-107669	-69910.6	-63993.9	-6256.25	-4557.58	47141.9
0.03304	-231313	-105994	-68941.2	-62555.3	-5336.6	-3811.28	47933.2
0.03305	-228020	-104443	-67923.8	-61273.6	-4374.69	-3058.13	48606
0.03305	-225490	-103170	-66872.5	-60148.2	-3440.78	-2335.93	49231.3
0.03306	-224329	-102030	-65771.1	-58872.3	-2543.62	-1635.82	49852.9
0.03307	-223730	-100859	-64619.8	-57606.6	-1521.63	-930	50413
0.03308	-222892	-99764.9	-63304.7	-56377.4	-348.293	-204.063	50971.3
0.03309	-221715	-98854.2	-61899.9	-55181.6	763.404	494.275	51553.8
0.0331	-219842	-98167.6	-60651.2	-54255.1	1667.52	1194.02	52123.6
0.03311	-216530	-97500.5	-59491.4	-53390.7	2463.59	1952.75	52683.8
0.03312	-213126	-96424.8	-58283.9	-52426.6	3337.66	2686.21	53249.2
0.03312	-211355	-94864	-57058.1	-51549.7	4227.17	3402.64	53794.2
0.03313	-210321	-93279.5	-55874.3	-50593.6	5097.18	4217.62	54350.6
0.03314	-208683	-91920	-54739.5	-49252.5	6165.6	5049.28	54949.4
0.03315	-206572	-90542.7	-53597.3	-47753.2	7468.42	5785.64	55529.2
0.03316	-204431	-88999.1	-52363.9	-46479.6	8701.32	6520.26	56109.2
0.03317	-201811	-87318.4	-51060	-45401.1	9646.26	7300.92	56714.1
0.03318	-198463	-85608.7	-49831.2	-44355.4	10523.6	8090.09	57300.2
0.03319	-195416	-83981.7	-48670.5	-43177.9	11532.9	8900.34	57901.9
0.03319	-193561	-82215.5	-47435.4	-41654.2	12544.6	9659.34	58422.5
0.0332	-192071	-80350.1	-46153.7	-40126.3	13488.8	10407.7	58764.5
0.03321	-189779	-78488.7	-44955.9	-39097.7	14477.7	11269.7	59180.2
0.03322	-186969	-76336.9	-43735.6	-38211.4	15557.4	12158.7	59783.2
0.03323	-184177	-74013.8	-42340.7	-37093.1	16567.8	13009.4	60487.5
0.03324	-181609	-71774.6	-40937.9	-36050	17420.7	13836.7	61266.6
0.03325	-179403	-69555.9	-39669.8	-35132.2	18284.2	14626.7	62045.6
0.03325	-177679	-67394.5	-38440.9	-33945.5	19358.4	15393.7	62685.3
0.03326	-176440	-65471.7	-37208.7	-32517.9	20531.4	16119.3	63132.8
0.03327	-174928	-63773	-36027.9	-31215.2	21533.7	16835.2	63578.1
0.03328	-172510	-62123.5	-34844.1	-30231.8	22515.9	17596	64038.4
0.03329	-169586	-60565.4	-33585.1	-29369.8	23696.1	18348.9	64418.5
0.0333	-167145	-59087	-32226.7	-28122.9	24855.3	19053.1	65006.3
0.03331	-165439	-57609.7	-30726.3	-26525.8	25909.5	19730.6	65758
0.03332	-163349	-56362	-29221.6	-25093.9	26964.5	20485	66274
0.03332	-160373	-55109.2	-27881.9	-24070.7	27990.2	21330.4	66596.9
0.03333	-157056	-53587.9	-26638	-23233.6	29053.5	22149.4	66942.2
0.03334	-153790	-52300.9	-25387.9	-22216	30169.9	22946.4	67479.5
0.03335	-151118	-51251.6	-24165.1	-20930.6	31287.6	23785.8	68221.2
0.03336	-149209	-49791.4	-22931.5	-19343	32431.8	24640.2	69038.3
0.03337	-147424	-48032.9	-21528.8	-17580.6	33592.2	25414.2	69789.1
0.03338	-145040	-46150	-19928.1	-16013.9	34739.7	26094.7	70521.2
0.03339	-142467	-43867.5	-18340.3	-14814.7	35908.9	26789.7	71225.6
0.03339	-140374	-41716.6	-16944.5	-13752.6	37117.9	27533.1	71699.8
0.0334	-137839	-39923.6	-15654.3	-12422.4	38300.9	28316.3	72185.2
0.03341	-134420	-38164.9	-14325.2	-10873.8	39422.7	29167.6	72818.2
0.03342	-131166	-36475.7	-12918.2	-9465.85	40441.7	29977.7	73542.4
0.03343	-128203	-34731.1	-11492.3	-8263.91	41419.3	30695.6	74335.2
0.03344	-124820	-32984.6	-10139.7	-7130.24	42547.1	31414.3	74893.2
0.03345	-121476	-31407.9	-8702.31	-5836.74	43719.3	32148.5	75509.8
0.03346	-118953	-29952	-7152.27	-4358.87	44743.1	32925	76387.2
0.03346	-117026	-28591.2	-5793.01	-2933.43	45694.5	33701.4	76952.9
0.03347	-115103	-27292.9	-4542.07	-1572.7	46649.1	34425.5	77342.4
0.03348	-112817	-26089.2	-3108.92	-191.253	47720.8	35165.4	77916.5
0.03349	-110140	-24961.5	-1638.27	1232	48866.5	35910.7	78649
0.0335	-107071	-23613.7	-341.825	2718.72	49916.6	36647.4	79397
0.03351	-104349	-21833.9	965.097	4202.92	50974.7	37472.3	80016.5
0.03352	-102482	-20004.2	2385.01	5624.76	52108.1	38351	80723.7
0.03353	-100382	-18453.2	3840.24	6958	53163.5	39143.4	81444.2
0.03353	-96888.7	-16746.8	5414.57	8323.61	54177.2	39861.4	82050.4
0.03354	-91978.3	-14664.4	7108.94	9935.12	55348.3	40559.7	82747.2
0.03355	-87671.3	-12422	8678.11	11699.7	56552.6	41308.3	83499.5
0.03356	-85533	-9930.54	10082.3	13440.9	57683	42155.6	84286.6
0.03357	-84604	-7170.52	11452	14968.5	58939.3	43002.6	85001.3
0.03358	-83616.4	-4298.45	12809.6	16154.5	60319.3	43752.1	85453.6
0.03359	-81644.3	-1438	14266.6	17301.1	61530.9	44442.2	85903.3
0.03359	-78357.1	1228.92	15864	18636.5	62544.8	45148.6	86442.9
0.0336	-74681.7	3671.54	17488.4	20005	63722.5	45901.8	87059.7
0.03361	-71879.6	6024.97	19021.3	21357.5	65102.6	46690.8	87751.5
0.03362	-69749.2	8226.09	20482.8	22789.7	66358.1	47459.5	88336.1
0.03363	-67311.6	9963.73	22040.1	24197.3	67441.8	48208.3	89016.3
0.03364	-64325	11229.6	23645.8	25446.1	68520	49011.6	89510.4
0.03365	-60520.2	12414.5	25173.4	26782.7	69716.7	49883.9	89909.7
0.03366	-56262.6	13763.9	26730.3	28406.6	71008.4	50708.6	90891.1
0.03366	-52899.4	15213.6	28332.5	29998.6	72263.7	51411.2	91807.7
0.03367	-50878.5	16784.5	29836.5	31357.2	73506.5	52126	92420.3
0.03368	-49083.5	18684.7	31486.7	32671.6	74745.8	52944.7	93003.8
0.03369	-46332.3	20887.4	33428.6	34052.1	75927.2	53756	93383.2
0.0337	-42968.3	23144.7	35154.9	35377.6	77144.3	54493.6	93871.4
0.03371	-39832.7	25546.7	36531.6	36795.3	78360.8	55229.9	94468.1
0.03372	-36683.3	27981	37951.5	38527.4	79582.5	55996.1	94968.9
0.03373	-33210	30349	39591	40174.7	80927.3	56749.5	95407.1
0.03373	-30457.9	33086.8	41301.5	41436.3	82220.9	57471.9	95822.2
0.03374	-28899.4	35873	42881.3	42622.3	83336.2	58174.3	96551
0.03375	-26556.7	38383.9	44359.9	43853.9	84484.5	58928.3	97284.6
0.03376	-22410.4	40897.2	45858.2	45099.5	85731.6	59769	97625.7
0.03377	-18638.4	43213.2	47478.8	46566.4	86930.2	60613.7	98052.8
0.03378	-16539.8	45244.9	49293.8	48346.3	88144.4	61383.8	98575.7
0.03379	-14351.6	47315.3	51061.1	50211.1	89482.1	62073.5	98989.9
0.0338	-11012	49414.8	52669.1	51965	90814.1	62704.8	99479.9
0.0338	-7793.61	51425.1	54280.9	53638.7	92039.4	63305.4	100075
0.03381	-4930.59	53338.1	55795	55134.2	93289	63934.7	100691
0.03382	-1661.15	55146.7	57292.1	56465.2	94504	64621.6	101200
0.03383	1401.27	56996.9	58982.4	57892.1	95622.5	65366.3	101659
0.03384	3377.77	58942.8	60784.9	59365.1	96817.7	66129.9	102161
0.03385	4803.48	60953.4	62519.9	60709.6	98062	66850	102626
0.03386	7238.49	63027.3	64146	62115	99304.2	67560.9	103298
0.03386	10840.1	65119.6	65820.6	63773.9	100519	68308	104209
0.03387	14521.3	67336.8	67571.1	65494.1	101560	69049.1	105089
0.03388	17537.1	69796.3	69386.8	67049.4	102540	69742.3	105851
0.03389	19511.7	72288.9	71390.9	68575.9	103764	70408	106200
0.0339	21125.2	74775.2	73287.1	70134.6	105181	71090.1	106236
0.03391	23110.6	77395.1	74893.5	71660.2	106461	71816.4	106508
0.03392	25393.8	79839.5	76580.1	73207.9	107596	72568.4	107115
0.03393	28188.7	81885.5	78249.7	74604.6	108822	73327.7	107772
0.03393	31423.7	83925.2	79690	75661.5	110078	74085	108325
0.03394	34558.7	86106.5	81057.3	76792.3	111350	74811.8	108967
0.03395	37437.5	88037.5	82493.3	78458.2	112739	75543.8	109756
0.03396	39995	89774.9	84053.9	80419.2	114100	76269.9	110426
0.03397	42645	91571	85728.9	82399.5	115315	76976.5	110833
0.03398	45446.8	93526	87523.4	84314.4	116421	77746.6	111061
0.03399	47747.2	95800.1	89360.1	86084.4	117584	78542.6	111318
0.034	50112.7	98301.3	91185.4	87759.2	118851	79269.5	111699
0.034	53287.3	100947	93055.1	89412.7	120092	79988.5	112130
0.03401	56609.1	103584	94899.1	90924.4	121332	80712	112628
0.03402	59336.7	106146	96674.4	92185.2	122571	81366.1	113252
0.03403	61654.5	109029	98484.6	93516.8	123728	82017.2	113925
0.03404	63855.8	112179	100089	95183	125048	82708.5	114539
0.03405	65953.5	115374	101373	96886.2	126559	83426.5	115008
0.03406	67939.9	118580	102763	98456.6	127910	84130.2	115340
0.03407	69889.9	121461	104400	100236	129171	84738.9	115727
0.03407	71957.7	124154	106122	102128	130540	85368.3	116241
0.03408	74276.7	127043	107834	103890	131870	86121	116687
0.03409	76961.9	129861	109538	105696	132922	86893.6	117101
0.0341	79938.5	132183	111271	107479	133805	87622.5	117643
0.03411	83137.7	133932	112911	109149	134849	88298.9	118169
0.03412	86149.5	135620	114526	110935	136051	88907.8	118595
0.03413	88516.2	137584	116311	112762	137207	89457.2	118965
0.03414	90755.3	139408	118077	114275	138207	90003.8	119364
0.03414	93333.8	141217	119716	115626	138993	90720.4	119859
0.03415	95984.1	143389	121382	117220	139928	91590.3	120465
0.03416	98417.1	145624	123085	118878	141360	92349.6	121144
0.03417	100681	147724	124806	120260	142857	92965.6	121670
0.03418	103241	149848	126550	121716	144152	93562.8	121985
0.03419	105923	152176	128229	123483	145433	94233	122379
0.0342	107792	154625	129829	125205	146724	94953.5	122944
0.0342	109544	156979	131468	126767	147957	95586.1	123458
0.03421	112069	159253	133167	128330	149105	96196.3	123842
0.03422	114532	161360	134851	129948	150235	96902.2	124268
0.03423	116755	163319	136519	131612	151405	97613.5	124792
0.03424	118971	165631	138260	133411	152564	98268.4	125212
0.03425	120797	168109	140078	135265	153765	98911.8	125697
0.03426	122585	170452	141865	136832	155067	99569.3	126473
0.03427	125401	173115	143607	138252	156338	100234	127159
0.03427	129418	175864	145380	139946	157512	100927	127637
0.03428	133104	178367	147086	141714	158688	101656	128158
0.03429	135226	180878	148643	143265	159929	102322	128592
0.0343	136549	183366	150302	144941	161182	102932	128821
0.03431	137862	185768	152243	146871	162404	103571	129059
0.03432	139572	188318	154239	148658	163628	104191	129421
0.03433	142203	190839	156054	150325	164848	104836	129759
0.03434	145339	192902	157746	152100	165974	105530	130058
0.03434	148349	194814	159430	153741	167020	106150	130549
0.03435	150758	196921	161137	155218	168095	106710	131061
0.03436	152558	199091	162877	156840	169246	107325	131566
0.03437	154371	201281	164603	158562	170420	107937	132334
0.03438	156132	203595	166248	160280	171570	108481	132997
0.03439	158185	206008	167920	162052	172750	109074	133366
0.0344	161390	208471	169702	163829	173955	109740	133743
0.03441	165483	211189	171385	165478	175147	110365	134223
0.03441	168918	214334	172947	166877	176248	110907	134631
0.03442	170200	217571	174570	168231	177283	111468	134866
0.03443	171099	220455	176219	169812	178418	112109	135020
0.03444	173741	223162	177822	171483	179594	112737	135211
0.03445	176979	226035	179424	173142	180685	113286	135487
0.03446	180051	228902	181099	174657	181827	113848	135851
0.03447	182808	231484	182796	175966	183134	114489	136385
0.03448	184487	233916	184338	177445	184502	115137	136983
0.03448	185844	236375	185845	179191	185819	115716	137470
0.03449	188298	238913	187580	180968	186952	116226	137806
0.0345	191441	241446	189440	182792	187945	116737	138058
0.03451	194511	243581	191208	184615	188980	117310	138418
0.03452	197724	245300	192785	186282	189983	117917	138879
0.03453	200364	246987	194221	187763	190832	118519	139264
0.03454	201702	248699	195700	189076	191728	119106	139512
0.03454	203076	250300	197315	190454	192985	119663	139686
0.03455	205995	251809	199061	192118	194478	120195	139934
0.03456	209661	253391	200827	193925	195760	120733	140322
0.03457	212255	255321	202468	195672	196766	121247	140814
0.03458	213726	257574	204050	197355	197717	121752	141534
0.03459	215648	259791	205717	199068	198762	122281	142362
0.0346	218583	262100	207463	200761	199911	122809	142841
0.03461	221536	264897	209188	202192	200989	123386	143073
0.03461	224461	267814	210792	203299	202023	124024	143295
0.03462	227735	270354	212274	204542	203175	124646	143372
0.03463	230142	272815	213791	206282	204329	125244	143433
0.03464	231118	275510	215500	208119	205332	125815	143685
0.03465	232357	278156	217191	209751	206292	126325	144056
0.03466	235124	280451	218596	211322	207389	126818	144445
0.03467	238471	282511	219889	212803	208515	127293	144823
0.03468	241394	284531	221290	214289	209524	127745	145149
0.03468	244210	286578	222861	216077	210484	128246	145466
0.03469	246743	288571	224493	218080	211509	128784	145910
0.0347	248835	290343	226000	219823	212723	129284	146530
0.03471	251192	291854	227472	221170	213995	129733	147072
0.03472	254306	293360	229096	222544	215104	130196	147322
0.03473	258003	295094	230823	224228	216122	130674	147491
0.03474	261194	296734	232549	226072	216972	131142	147712
0.03475	263459	298247	234088	227577	217686	131656	147961
0.03475	265182	300187	235429	228639	218617	132233	148229
0.03476	266794	302561	236961	230056	219727	132802	148448
0.03477	269303	305062	238596	231905	220753	133305	148582
0.03478	273200	307768	239993	233369	221668	133767	148695
0.03479	277780	310601	241260	234464	222614	134185	148859
0.0348	281750	313173	242531	235784	223594	134543	149135
0.03481	284401	315678	243887	237367	224533	134929	149585
0.03482	286269	318457	245343	239025	225575	135410	150125
0.03482	288113	321171	246746	240780	226754	135914	150595
0.03483	290410	323521	248078	242441	227884	136389	150823
0.03484	293438	325627	249414	243836	228917	136858	150983
0.03485	296983	327494	250807	245178	229923	137329	151356
0.03486	300290	329070	252446	246719	230876	137786	151594
0.03487	302553	330645	254101	248258	231702	138210	151522
0.03488	304278	332358	255453	249500	232366	138622	151509
0.03488	306605	334055	256832	250651	232981	139030	151746
0.03489	309756	335578	258227	251755	233842	139426	151994
0.0349	313486	337137	259458	252752	234901	139792	152126
0.03491	317370	339094	260798	253921	235764	140107	152344
0.03492	321059	341171	262245	255366	236418	140483	152509
0.03493	324324	343101	263622	256816	236899	140994	152576
0.03494	327105	345063	264948	258024	237141	141525	152829
0.03495	329945	347230	266249	259133	237212	141973	153237
0.03495	333537	349323	267568	260496	237146	142357	153659
0.03496	337247	351143	268974	262164	236961	142771	154081
0.03497	339956	353248	270442	263904	236475	143253	154488
0.03498	341969	355842	271996	265700	235398	143721	154862
0.03499	343753	358464	273489	267338	233928	144098	155168
0.035	345880	360790	274669	268523	232317	144372	155392
0.03501	348725	362879	275740	269560	230143	144646	155600
0.03502	351723	364774	276994	270824	227465	145072	155743
0.03502	355106	366442	278333	272166	225061	145568	155804
0.03503	359186	368020	279546	273284	223195	145949	155944
0.03504	363323	369451	280643	274495	221932	146238	156177
0.03505	366767	370773	281749	275948	221602	146517	156400
0.03506	369558	372167	282927	277312	222114	146815	156555
0.03507	372507	373568	284170	278665	222784	147160	156644
0.03508	375890	374824	285415	280063	223384	147516	156757
0.03509	378859	375821	286606	281484	224182	147883	156894
0.03509	380964	376743	287743	283020	225027	148279	156970
0.0351	383071	377976	288947	284569	225707	148667	157098
0.03511	385504	379577	290228	285841	226296	149054	157424
0.03512	388017	381205	291427	286748	226822	149426	157802
0.03513	390696	382746	292552	287680	227342	149767	158048
0.03514	393456	384395	293711	289008	228073	150125	158215
0.03515	396272	386056	294871	290607	229057	150513	158367
0.03516	398994	387626	295970	292054	229999	150877	158527
0.03516	401674	389545	297059	293308	230781	151188	158704
0.03517	404790	391680	298162	294593	231533	151494	158870
0.03518	408204	393266	299170	295786	232339	151822	159072
0.03519	411513	394449	300095	296725	233164	152150	159265
0.0352	414436	395752	301110	297565	233971	152460	159448
0.03521	416903	397096	302274	298500	234902	152755	159696
0.03522	419213	398232	303455	299531	235869	153024	159933
0.03522	421651	399351	304555	300812	236588	153251	160093
0.03523	424519	400737	305606	302305	237100	153489	160184
0.03524	427591	402302	306662	303532	237614	153735	160286
0.03525	430236	403751	307736	304264	238197	153943	160422
0.03526	432944	404936	308778	304890	238817	154208	160508
0.03527	436481	406100	309676	305961	239459	154550	160538
0.03528	440350	407452	310397	307363	240140	154827	160632
0.03529	443481	409022	311105	308746	240836	155049	160761
0.03529	445593	410765	311976	309895	241492	155380	160804
0.0353	447506	412465	313019	310686	242099	155802	160876
0.03531	449421	414157	314107	311313	242722	156104	161004
0.03532	451350	415904	315118	311949	243266	156278	160976
0.03533	453996	417460	316077	312667	243670	156505	160812
0.03534	457141	418863	317059	313426	244167	156760	160842
0.03535	460318	420453	318072	314292	244788	156923	160990
0.03536	463432	422309	319062	315432	245316	157106	160960
0.03536	465937	424160	319948	316663	245742	157394	160994
0.03537	467874	425743	320744	317768	246317	157687	161149
0.03538	470344	427122	321567	318784	247036	157986	161294
0.03539	473738	428701	322435	319772	247583	158272	161615
0.0354	476952	430396	323242	320704	248108	158481	161952
0.03541	479387	431781	324019	321544	248795	158702	162068
0.03542	481743	432928	324927	322328	249341	158954	162112
0.03543	484122	433786	325943	323128	249630	159158	162179
0.03543	485916	434330	326857	324014	249908	159362	162216
0.03544	487382	434863	327581	324939	250335	159597	162208
0.03545	489451	435443	328282	325728	250780	159832	162071
0.03546	492464	436021	329094	326460	251121	160057	161979
0.03547	495390	436505	329970	327266	251434	160222	162309
0.03548	497134	436798	330820	327956	251852	160346	162720
0.03549	498227	437199	331521	328563	252320	160488	162811
0.0355	499777	437939	332068	329367	252746	160598	162789
0.0355	502233	438659	332665	330339	253215	160706	162750
0.03551	505201	439423	333394	331149	253669	160836	162674
0.03552	508640	440488	334162	331745	254044	160943	162611
0.03553	512349	441479	334909	332395	254385	161072	162559
0.03554	514998	442336	335587	333162	254626	161248	162482
0.03555	516101	443447	336130	333968	254781	161424	162309
0.03556	516630	444826	336553	334746	255000	161616	162086
0.03556	517689	446201	337025	335520	255423	161831	161963
0.03557	519682	447479	337645	336237	255925	161995	161978
0.03558	521957	448608	338325	336797	256320	162054	161990
0.03559	523775	449516	338872	337294	256664	162002	161977
0.0356	525283	450307	339307	337759	256966	161942	162021
0.03561	526414	451095	339849	338303	257241	162015	162081
0.03562	527400	451802	340471	339078	257566	162212	162149
0.03563	529022	452358	341103	339931	257926	162410	162151
0.03563	531177	452839	341639	340645	258268	162524	162056
0.03564	533429	453279	341892	341123	258543	162564	161983
0.03565	535397	453808	342153	341418	258773	162570	161789
0.03566	536397	454471	342716	341731	258984	162570	161489
0.03567	536496	455129	343252	342128	259183	162609	161397
0.03568	536830	455871	343623	342507	259498	162714	161414
0.03569	538003	456698	344064	342854	259863	162830	161366
0.0357	539798	457527	344560	343230	260044	162912	161347
0.0357	541862	458516	344978	343596	260132	163021	161378
0.03571	543602	459691	345352	343986	260241	163200	161478
0.03572	544542	460889	345680	344425	260356	163407	161608
0.03573	544712	462096	345965	344752	260521	163528	161593
0.03574	544981	463356	346250	345021	260773	163496	161446
0.03575	546357	464613	346527	345413	261045	163417	161310
0.03576	548452	465763	346942	345838	261245	163389	161165
0.03577	550374	466808	347403	346020	261297	163405	161025
0.03577	551670	467731	347650	346007	261239	163417	160956
0.03578	552222	468397	347885	346182	261276	163446	160920
0.03579	552291	468795	348143	346455	261325	163534	160832
0.0358	552166	469056	348234	346571	261247	163647	160615
0.03581	552220	469264	348328	346676	261255	163728	160385
0.03582	552752	469304	348486	346747	261316	163767	160453
0.03583	553425	469172	348551	346846	261179	163781	160758
0.03584	553825	468942	348600	347231	260915	163750	160842
0.03584	554043	468462	348788	347660	260701	163702	160601
0.03585	554273	467792	349025	347902	260592	163711	160266
0.03586	554604	467196	349185	348170	260581	163776	159933
0.03587	555154	466810	349342	348508	260601	163817	159638
0.03588	556000	466651	349603	348693	260680	163819	159446
0.03589	557086	466666	349894	348714	260842	163840	159364
0.0359	558089	466877	350033	348672	260810	163853	159277
0.0359	558371	467292	350037	348681	260563	163836	159174
0.03591	557792	467887	350094	348837	260508	163835	159087
0.03592	557139	468566	350126	348850	260640	163845	158836
0.03593	557226	469225	349995	348523	260678	163816	158547
0.03594	557740	469954	349757	348203	260651	163764	158520
0.03595	557931	470604	349463	348328	260639	163736	158581
0.03596	557792	471011	349254	348739	260562	163720	158462
0.03597	557498	471430	349207	348906	260434	163685	158160
0.03597	557246	471833	349131	348720	260257	163651	157847
0.03598	557150	471815	348937	348342	259966	163624	157616
0.03599	557148	471422	348716	347941	259675	163588	157420
0.036	557321	470920	348509	347693	259412	163542	157185
0.03601	557953	470336	348362	347698	259169	163482	156861
0.03602	558704	469884	348279	347773	258998	163395	156606
0.03603	558467	469562	348133	347501	258761	163302	156493
0.03604	557146	469371	347971	346966	258387	163220	156417
0.03604	555799	469495	347839	346614	257994	163149	156324
0.03605	555113	469623	347502	346457	257665	163070	156215
0.03606	554851	469626	347050	346336	257350	162965	156116
0.03607	554592	469686	346875	346152	256999	162860	155828
0.03608	554110	469806	346888	345812	256692	162769	155385
0.03609	553531	469999	346783	345407	256425	162688	155113
0.0361	553060	470307	346511	345060	256120	162604	154877
0.03611	552571	470753	346177	344703	255749	162484	154494
0.03611	552050	471118	345862	344193	255355	162342	154095
0.03612	551475	471036	345540	343584	254993	162228	153820
0.03613	551163	470575	345168	342935	254573	162171	153592
0.03614	551147	470202	344714	342393	254086	162119	153247
0.03615	550685	470125	344235	342188	253679	162003	152911
0.03616	549463	469964	343830	342016	253378	161865	152710
0.03617	547931	469565	343422	341624	253104	161788	152520
0.03617	546924	469127	342933	341122	252784	161713	152321
0.03618	546511	468499	342412	340387	252448	161513	152106
0.03619	546353	467560	341897	339601	252201	161230	151851
0.0362	546232	466466	341388	339162	251940	161004	151594
0.03621	545792	465380	340854	338881	251411	160844	151312
0.03622	544818	464287	340277	338461	250723	160655	151070
0.03623	543298	463103	339697	337925	250154	160476	150813
0.03624	541933	461954	339145	337415	249633	160407	150429
0.03624	541034	460914	338601	336981	249072	160356	150125
0.03625	540020	459920	338028	336505	248574	160211	149962
0.03626	538762	458987	337417	335905	248129	160005	149890
0.03627	537572	458131	336844	335200	247647	159770	149670
0.03628	536799	457367	336288	334437	247161	159491	149053
0.03629	536351	456682	335598	333662	246772	159189	148565
0.0363	535829	455969	334792	332955	246387	158924	148323
0.03631	534997	455126	333997	332284	245843	158724	148013
0.03631	533821	454272	333292	331544	245148	158567	147747
0.03632	532641	453510	332650	330877	244525	158417	147423
0.03633	531725	452746	331962	330222	244160	158249	146989
0.03634	530790	452107	331261	329339	243745	158031	146623
0.03635	529442	451442	330596	328409	243026	157800	146417
0.03636	528211	450359	329857	327652	242276	157637	146288
0.03637	527679	449260	328991	326958	241633	157544	145955
0.03638	526909	448310	328084	326204	240958	157455	145593
0.03638	525429	447084	327215	325360	240246	157277	145471
0.03639	524221	445787	326387	324442	239549	156996	145290
0.0364	523178	444723	325568	323436	238812	156684	144986
0.03641	521479	443657	324744	322293	237991	156419	144739
0.03642	519584	442392	323856	321148	237163	156214	144479
0.03643	518434	441080	322827	320175	236437	155996	144080
0.03644	517805	439859	321697	319370	235817	155760	143544
0.03645	516827	438582	320605	318607	235128	155529	143054
0.03645	515514	437229	319602	317698	234298	155261	142638
0.03646	514634	435978	318620	316608	233476	154912	142206
0.03647	514125	434769	317603	315431	232593	154570	141812
0.03648	513198	433469	316551	314172	231661	154330	141388
0.03649	512038	432079	315517	312853	230954	154111	140930
0.0365	510668	430657	314524	311581	230286	153843	140507
0.03651	508769	429286	313453	310427	229411	153562	140069
0.03651	507108	427976	312289	309285	228527	153298	139780
0.03652	506083	426546	311189	308162	227746	153060	139674
0.03653	505301	424924	310133	307107	227025	152824	139466
0.03654	504548	423382	308968	305998	226304	152573	139042
0.03655	503502	422066	307797	304984	225582	152312	138526
0.03656	501982	420656	306762	304220	224887	152062	138088
0.03657	500329	418909	305689	303349	224138	151829	137693
0.03658	498792	417105	304497	302051	223295	151612	137185
0.03658	497443	415451	303278	300498	222450	151414	136608
0.03659	496394	413825	301981	298971	221667	151198	136197
0.0366	495462	412109	300565	297501	220825	150900	135944
0.03661	494399	410250	299137	296015	219870	150543	135571
0.03662	492904	408239	297790	294571	218945	150197	135081
0.03663	490727	406088	296533	293173	218054	149870	134674
0.03664	488524	403906	295295	291795	217081	149575	134358
0.03665	486865	401722	293978	290493	216052	149315	134052
0.03665	485562	399405	292541	289154	215012	149025	133728
0.03666	484584	397010	290995	287700	213885	148696	133420
0.03667	483789	394530	289506	286317	212685	148347	133110
0.03668	482788	391946	288156	285026	211581	147964	132758
0.03669	481460	389542	286768	283576	210592	147617	132454
0.0367	479894	387287	285333	281994	209587	147312	132151
0.03671	478265	384987	283949	280424	208461	146960	131707
0.03672	476646	382779	282496	278740	207185	146602	131232
0.03672	474930	380775	280942	276983	205891	146282	130806
0.03673	473142	378983	279430	275355	204627	145963	130287
0.03674	471562	377209	277841	273722	203266	145591	129756
0.03675	470322	375229	276124	272013	201882	145159	129432
0.03676	469074	373270	274565	270503	200604	144753	129155
0.03677	467394	371355	273142	269170	199422	144403	128722
0.03678	465379	369218	271586	267729	198240	144046	128163
0.03679	463594	366932	269839	266167	196953	143666	127540
0.03679	462335	364699	268094	264676	195688	143319	126951
0.0368	461242	362532	266548	263176	194582	142989	126463
0.03681	459889	360252	265065	261504	193538	142602	126011
0.03682	458386	357814	263485	259830	192515	142195	125509
0.03683	456748	355357	261834	258276	191511	141816	124986
0.03684	454985	352895	260131	256703	190373	141432	124578
0.03685	453564	350464	258469	254966	189090	141025	124271
0.03685	452363	348075	256862	253065	187843	140627	123884
0.03686	450912	345521	255218	251109	186700	140281	123434
0.03687	449346	342918	253567	249175	185584	139958	122933
0.03688	447640	340390	251862	247270	184519	139605	122315
0.03689	445262	337721	250071	245338	183490	139229	121815
0.0369	442219	335057	248240	243358	182363	138841	121424
0.03691	439551	332554	246381	241474	181127	138431	120875
0.03692	438101	330071	244558	239771	179853	138017	120435
0.03692	437193	327561	242747	238080	178649	137613	120272
0.03693	435831	325002	240860	236195	177597	137213	120018
0.03694	434035	322304	238882	234197	176622	136817	119596
0.03695	432255	319628	236792	232275	175557	136433	119211
0.03696	430581	317225	234815	230398	174351	136062	118831
0.03697	428698	314792	233046	228566	173160	135674	118409
0.03698	426974	312115	231182	226732	172103	135271	118020
0.03699	425697	309505	229242	224689	171058	134890	117451
0.03699	424200	306903	227407	222524	169881	134508	116700
0.037	422530	303959	225647	220464	168563	134056	116250
0.03701	420836	300809	223898	218475	167226	133594	115899
0.03702	418528	297710	222091	216416	166006	133202	115206
0.03703	415482	294491	220168	214314	164869	132818	114485
0.03704	412528	290978	218161	212428	163750	132415	114031
0.03705	410473	287379	216147	210825	162623	131988	113683
0.03706	408982	283991	214139	209102	161407	131505	113323
0.03706	407735	280796	212087	207054	160099	131006	112962
0.03707	406422	277601	210013	204965	158782	130552	112538
0.03708	404115	274389	207968	203077	157535	130134	112005
0.03709	401006	271285	205917	201215	156364	129698	111357
0.0371	398245	268290	203928	199143	155127	129240	110679
0.03711	396129	265328	202036	196970	153799	128806	110168
0.03712	394129	262394	200091	194854	152501	128392	109876
0.03713	392130	259495	198022	192755	151173	127925	109631
0.03713	390173	256680	195914	190620	149787	127367	109264
0.03714	387662	253980	193852	188425	148492	126796	108752
0.03715	384392	251291	191787	186207	147368	126317	108224
0.03716	380979	248543	189683	184091	146278	125921	107806
0.03717	377964	245861	187623	182019	145051	125521	107465
0.03718	375282	243292	185572	179887	143757	125075	107081
0.03719	372833	240593	183407	177717	142524	124598	106608
0.03719	370721	237597	181217	175477	141363	124121	106063
0.0372	368695	234466	179106	173196	140232	123678	105344
0.03721	366295	231363	177035	170921	138967	123267	104544
0.03722	363483	228178	174978	168615	137497	122812	104033
0.03723	360722	224706	172882	166391	136036	122312	103730
0.03724	358010	221067	170693	164420	134654	121859	103407
0.03725	355114	217543	168519	162483	133217	121458	103172
0.03726	352459	214079	166432	160240	131730	121029	102944
0.03726	349886	210534	164295	157884	130301	120539	102505
0.03727	346647	207025	162026	155740	128935	119996	101920
0.03728	343020	203629	159708	153712	127554	119466	101349
0.03729	340033	200249	157408	151640	126179	119043	100844
0.0373	337801	196978	155106	149400	124818	118709	100411
0.03731	335332	193865	152797	146884	123375	118355	100002
0.03732	332430	190696	150535	144218	121900	117928	99450.9
0.03733	329624	187524	148305	141707	120519	117428	98656.3
0.03733	326754	184537	146053	139509	119206	116905	97830.1
0.03734	323253	181650	143847	137410	117879	116417	97192
0.03735	319445	178753	141737	135167	116507	115956	96677.7
0.03736	316274	175969	139530	132802	115117	115491	96229.5
0.03737	313558	173225	137074	130540	113764	115013	95859.2
0.03738	310798	170167	134573	128379	112471	114534	95536.8
0.03739	307999	166798	132253	125982	111192	114049	95301.7
0.0374	304895	163350	130064	123499	109938	113536	95109.9
0.0374	301322	159814	127913	121297	108703	113000	94779
0.03741	297537	156042	125747	119214	107426	112440	94294
0.03742	293873	152183	123525	117011	106052	111881	93710.6
0.03743	290487	148430	121264	114763	104554	111367	93035.9
0.03744	287156	144597	118999	112541	103077	110882	92348.3
0.03745	283723	140646	116689	110249	101755	110404	91706.4
0.03746	280402	136821	114333	107822	100417	109962	91190.2
0.03747	277109	133217	112053	105291	98953.2	109529	90775.8
0.03747	273630	129677	109840	102780	97537.8	109039	90305.8
0.03748	270047	126050	107612	100291	96209.7	108522	89839.4
0.03749	266381	122379	105374	97826.2	94835.5	108008	89480.5
0.0375	262511	118742	103105	95492.5	93410.3	107457	89164.7
0.03751	258641	115174	100823	93251.9	92019.8	106869	88752
0.03752	254814	111680	98557.1	91103.9	90668.4	106327	88220.8
0.03753	250706	108210	96256.2	89010.3	89240.5	105835	87705.2
0.03753	246436	104613	93936.6	86786.5	87693.6	105342	87223.7
0.03754	242050	100810	91644.6	84324.3	86168.2	104823	86795.7
0.03755	237501	97087.9	89318.8	81810.6	84788.6	104300	86388.1
0.03756	233158	93690.3	86925.7	79515.4	83475.3	103849	85852
0.03757	229136	90268.8	84556.6	77371	82073.6	103398	85206.9
0.03758	225280	86605.1	82315.7	75119.2	80687.5	102833	84545.9
0.03759	221379	82884.7	80151.4	72617.1	79475.3	102261	83905.7
0.0376	217348	79076	77913.5	69972.7	78225.5	101755	83303.6
0.0376	213530	75170.8	75564	67434.2	76713.8	101253	82748.3
0.03761	209986	71335.5	73165	65168.2	75117.6	100755	82245.6
0.03762	206196	67568.6	70775.5	62990	73675.1	100311	81784.8
0.03763	201852	63802.3	68417.8	60618.3	72359.1	99887.2	81335.6
0.03764	197226	60137.9	66086.2	58122.4	71084.9	99383.6	80920.3
0.03765	192590	56649.8	63732.8	55695.3	69784.5	98818.3	80517
0.03766	187832	53274.1	61320.1	53389	68361.9	98293.6	80005
0.03767	183074	49957.7	58900.8	51012.2	66876.4	97817	79406.8
0.03767	178588	46655.1	56563.6	48539.4	65450	97338.7	78852.2
0.03768	174302	43286.2	54301.4	46202.6	64082.2	96813	78394.9
0.03769	170140	39785	51993	43896.8	62789.3	96270	77981.3
0.0377	166068	36304.1	49553.7	41393.2	61599.3	95783	77516.4
0.03771	161911	33050.9	47101.6	38744.3	60328.6	95302.4	77000.6
0.03772	157464	29919.2	44797.5	36098.6	58841.9	94744.3	76477.2
0.03773	152780	26676.6	42569.6	33528.3	57336.6	94140.9	75941.2
0.03774	148163	23331.7	40314.3	31125.1	55949.2	93624.9	75381.1
0.03774	143804	20067.5	38032.9	28921.4	54591.8	93248.6	74820.6
0.03775	139550	16914.5	35725.2	26753.9	53169.8	92890.6	74289.7
0.03776	135220	13684.9	33406.9	24432.7	51664.3	92484	73798.9
0.03777	130987	10241.9	31081.6	21917.5	50171.7	91998.4	73342.9
0.03778	127023	6630.51	28717.6	19379.7	48773.8	91370.4	72849
0.03779	122891	2762.92	26305.7	16921.7	47415.8	90727.5	72262.5
0.0378	118148	-1156.34	23845.8	14459	46116	90154.6	71635.7
0.03781	113120	-4639.25	21427.8	12005.4	44876.9	89609.2	71042.6
0.03781	108078	-7958.6	19119.7	9652.11	43567.4	89108.7	70538.3
0.03782	103134	-11518.4	16726.9	7371.64	42171.5	88559.8	70072.2
0.03783	98428.2	-15030.9	14200.5	5110.71	40761	87969.6	69572.2
0.03784	93820.5	-18246.8	11815.1	2888.33	39370	87462.8	69089.9
0.03785	89229.8	-21459	9660.93	606.174	37953.8	86973.9	68665
0.03786	84672.6	-24920.8	7522.11	-1816.31	36512.2	86438.1	68255.1
0.03787	80122.5	-28502.9	5271.58	-4229.36	35150.7	85900.5	67817.9
0.03787	75539.1	-32056.1	2994.49	-6502.71	33860.3	85365.8	67349.7
0.03788	70738.4	-35554	747.722	-8790.3	32514.7	84794.5	66809.9
0.03789	65709.1	-39045.6	-1498.78	-11203.3	31102.2	84201.7	66137.9
0.0379	60771.6	-42579.3	-3764.48	-13486.5	29693.6	83653.3	65387
0.03791	56058.7	-46166	-6081.06	-15591	28294.1	83183.1	64746.1
0.03792	51469.6	-49772.1	-8533.39	-17718.2	26932.6	82728.8	64286
0.03793	46902.1	-53377.7	-11017.7	-19933.5	25681.7	82186.1	63830.7
0.03794	42168.7	-57062.3	-13344.4	-22236.9	24515.1	81595	63363.3
0.03794	36880.9	-60892.3	-15582.7	-24534.5	23333.5	81084.3	63033.5
0.03795	31103	-64823.6	-17782.4	-26768.3	22035	80627.3	62802.8
0.03796	25711.6	-68722.3	-19995.2	-28971.8	20627.1	80146.9	62471.6
0.03797	20855.3	-72521.2	-22302	-31204.8	19247.5	79656.6	61973.8
0.03798	15895.9	-76296.1	-24545	-33516.5	17933.2	79173.2	61526
0.03799	10863.7	-80097.4	-26695.7	-35855.8	16679.8	78682.4	61189.6
0.038	6123.87	-83858.2	-28951.2	-38183.7	15488.7	78144.6	60871.4
0.03801	1632.07	-87532.1	-31276	-40492.9	14291.4	77552	60560.4
0.03801	-2904	-91165.8	-33490.9	-42749.9	13034	76950.9	60113.3
0.03802	-7618.53	-94670.3	-35648.1	-44992.4	11709.6	76402.7	59510.3
0.03803	-12484.3	-97935.3	-37898.4	-47258.9	10371.4	75927.4	58946.8
0.03804	-17300.9	-101158	-40253.5	-49491.4	9078.16	75473.2	58507.7
0.03805	-21782	-104480	-42516.1	-51651.5	7797.42	74997.5	58110.2
0.03806	-25986.5	-107706	-44560	-53743.3	6527.34	74493.8	57647
0.03807	-30445.9	-110716	-46587	-55790.4	5353.47	73980.6	57132.9
0.03808	-35703.6	-113719	-48746.3	-57821.1	4172.15	73476.2	56642.6
0.03808	-41445.1	-116861	-50948.5	-59899	2825.57	72968.4	56079.3
0.03809	-46608.7	-119993	-53140.1	-62091.4	1443.6	72456.1	55368.3
0.0381	-50889.3	-123062	-55385.4	-64270.3	205.962	71938.7	54739.9
0.03811	-54948.1	-126215	-57624.1	-66317.3	-970.532	71412.3	54238.2
0.03812	-59483.1	-129477	-59759.9	-68344	-2203.35	70873.8	53694.2
0.03813	-64749.4	-132657	-61913.2	-70492.6	-3414.18	70321.9	53177.5
0.03814	-70191.8	-135772	-64171.2	-72721.8	-4626.33	69778.8	52775.5
0.03814	-75447.3	-138978	-66357.7	-74922.8	-5902.22	69273.5	52466
0.03815	-80548.5	-142207	-68361	-77067.3	-7103.74	68805	52182.3
0.03816	-85254.5	-145475	-70415.6	-79117.7	-8136.52	68369.4	51868.1
0.03817	-89873.2	-148930	-72646.4	-81072.3	-9070.96	67952.3	51528.6
0.03818	-94730.1	-152465	-74833.5	-82993.5	-10030.5	67488.4	51089.6
0.03819	-99521.7	-155843	-76891.2	-84944	-11051.8	66978.5	50524.6
0.0382	-104335	-159115	-78952.7	-86863.6	-12190	66491.2	50057.5
0.03821	-109405	-162430	-81061.1	-88689.7	-13500	66033.4	49779.3
0.03821	-114432	-165689	-83163.2	-90566.5	-14849.9	65558	49420.1
0.03822	-119053	-168772	-85254.8	-92609.8	-16168.4	65048.1	48898.5
0.03823	-123460	-171708	-87346.2	-94802.8	-17503.5	64527.4	48357.9
0.03824	-128163	-174653	-89389	-97045.4	-18812.7	64015.7	47891.4
0.03825	-132953	-177708	-91370.2	-99142.1	-20006.9	63531.7	47575.9
0.03826	-137422	-180867	-93380.8	-101036	-21156.5	63074.7	47252.4
0.03827	-141973	-184158	-95492.3	-102856	-22399.6	62613.5	46809.8
0.03828	-146919	-187521	-97655.5	-104676	-23670.9	62122.1	46517
0.03828	-152033	-190855	-99785.9	-106476	-24837.6	61609	46300.6
0.03829	-157155	-194104	-101875	-108274	-25908.7	61105.5	45786.2
0.0383	-162305	-197274	-103966	-110144	-26945.1	60623.8	45139
0.03831	-167325	-200464	-106041	-112096	-28003.1	60183.5	44621
0.03832	-171972	-203721	-108035	-114042	-29150.4	59775.6	44154.8
0.03833	-176447	-207051	-109943	-115939	-30366.6	59332.5	43657.3
0.03834	-181019	-210388	-111806	-117809	-31577.7	58824	43098.8
0.03835	-185557	-213576	-113658	-119524	-32715.2	58274.4	42553.7
0.03835	-189957	-216659	-115562	-121047	-33751.3	57736.1	42141
0.03836	-194412	-219820	-117549	-122629	-34744.9	57252.1	41799.5
0.03837	-198934	-223101	-119542	-124371	-35705.6	56796.3	41418.4
0.03838	-203149	-226411	-121478	-126164	-36594.8	56353	41001.3
0.03839	-207171	-229669	-123423	-127907	-37474.2	55924.1	40570.8
0.0384	-211531	-232781	-125420	-129644	-38457.6	55501.5	40149.5
0.03841	-216157	-235713	-127427	-131501	-39517.1	55115.4	39778.5
0.03842	-220697	-238574	-129383	-133307	-40509.6	54689	39538.1
0.03842	-224971	-241492	-131251	-134899	-41398	54151.4	39497.5
0.03843	-228944	-244533	-133064	-136471	-42377.2	53603.8	39387.5
0.03844	-232787	-247565	-134871	-138109	-43533.3	53093.2	38859.7
0.03845	-236718	-250381	-136680	-139776	-44564.8	52593.1	38129.3
0.03846	-240913	-253063	-138459	-141502	-45450	52075.3	37580.3
0.03847	-245249	-255753	-140257	-143246	-46450.2	51511.1	37216.8
0.03848	-249549	-258336	-142158	-144954	-47433.5	50966.1	36904.1
0.03848	-253972	-260705	-144101	-146656	-48285.5	50523.7	36586.9
0.03849	-258344	-263107	-145954	-148353	-49197.4	50168.8	36246.1
0.0385	-262335	-265793	-147693	-150001	-50209.7	49821.5	35845.9
0.03851	-266042	-268597	-149400	-151651	-51174.6	49375.6	35351.3
0.03852	-269722	-271344	-151133	-153275	-52055.3	48854.3	34863.5
0.03853	-273432	-274076	-152875	-154768	-52910.1	48382.7	34523
0.03854	-277080	-276819	-154601	-156239	-53777.9	47947.9	34377.2
0.03855	-281011	-279630	-156280	-157759	-54665	47507.5	34361.7
0.03855	-285479	-282552	-157933	-159224	-55558.5	47073.6	34148.2
0.03856	-290015	-285450	-159622	-160677	-56483.1	46631.3	33609.2
0.03857	-294155	-288203	-161311	-162296	-57414.6	46191.3	33083.3
0.03858	-297930	-290931	-162944	-163899	-58298.6	45761.1	32755.1
0.03859	-301545	-293742	-164534	-165178	-59167.7	45329.7	32491.6
0.0386	-304865	-296553	-166124	-166293	-59957.8	44909.3	32071.7
0.03861	-307696	-299239	-167703	-167460	-60634.7	44472.4	31474.1
0.03862	-310567	-301777	-169215	-168622	-61379.4	43999.7	30941.2
0.03862	-314312	-304266	-170719	-169804	-62261.1	43544.4	30578.6
0.03863	-318791	-306748	-172304	-171124	-63157.1	43136.2	30302.2
0.03864	-323098	-309168	-173924	-172503	-64011.7	42716	30014.5
0.03865	-326829	-311479	-175498	-173855	-64855.4	42245.8	29643.1
0.03866	-330194	-313821	-177030	-175243	-65624.7	41793.6	29216.5
0.03867	-333532	-316381	-178568	-176605	-66315.7	41387.7	28777.2
0.03868	-336990	-318998	-180143	-177810	-67062.3	40977.9	28300.9
0.03869	-340427	-321528	-181731	-178980	-67901.2	40551.9	27893.9
0.03869	-343682	-324002	-183241	-180249	-68765.2	40134.4	27658.4
0.0387	-346849	-326351	-184613	-181492	-69572.1	39733	27432.6
0.03871	-350092	-328625	-185995	-182640	-70336.6	39342.9	27110.2
0.03872	-353394	-331036	-187500	-183783	-71109.1	38963.2	26775.1
0.03873	-356793	-333631	-188961	-184884	-71836	38560.3	26478.9
0.03874	-360480	-336201	-190297	-185890	-72533.4	38153.2	26160
0.03875	-364296	-338579	-191635	-186930	-73249.4	37791.9	25789.2
0.03876	-367847	-340796	-193031	-187918	-73946.5	37419.1	25482.9
0.03876	-370929	-342982	-194422	-188753	-74653.5	36995.9	25235.8
0.03877	-373413	-345311	-195782	-189675	-75378	36580.2	24915.9
0.03878	-375965	-347707	-197127	-190782	-76033.2	36206.7	24501.2
0.03879	-379466	-349990	-198453	-192058	-76633.9	35835.5	24023.1
0.0388	-383404	-352182	-199749	-193401	-77286.6	35443.6	23528.7
0.03881	-387018	-354320	-201016	-194420	-77984	35081.9	23084.9
0.03882	-390135	-356336	-202323	-195177	-78672.6	34775.6	22725.4
0.03882	-392606	-358182	-203641	-196160	-79346.7	34418.7	22438.4
0.03883	-394818	-359919	-204865	-197330	-79968.8	33972.7	22161.6
0.03884	-397289	-361536	-206112	-198393	-80560.4	33559.7	21840
0.03885	-399874	-363074	-207384	-199364	-81140.4	33191.8	21492.1
0.03886	-402303	-364763	-208550	-200392	-81701.5	32811.7	21189
0.03887	-404771	-366448	-209702	-201450	-82264	32402.8	20897.5
0.03888	-407684	-367683	-210860	-202323	-82729.4	31949.3	20543.1
0.03889	-410987	-368520	-211915	-202862	-83092.2	31554.1	20221
0.03889	-414243	-369389	-212914	-203344	-83506.6	31245.7	19999.6
0.0389	-417246	-370647	-213987	-204160	-83966.4	30841.5	19774.9
0.03891	-419978	-372310	-215139	-205170	-84410.9	30372.9	19432
0.03892	-422417	-374016	-216275	-206038	-84902.1	29999.7	19016.7
0.03893	-424496	-375540	-217372	-206635	-85444.4	29648.4	18673.2
0.03894	-426211	-376992	-218492	-207122	-85977.6	29259.3	18434.6
0.03895	-428263	-378443	-219645	-207876	-86493.6	28868.7	18273.8
0.03896	-431124	-379988	-220722	-208884	-86949	28463.3	18130.1
0.03896	-434401	-381793	-221677	-209832	-87366	28058.3	17896.1
0.03897	-438108	-383671	-222603	-210590	-87853.8	27674	17535.3
0.03898	-441797	-385386	-223498	-211174	-88379.6	27303.2	17088
0.03899	-444647	-387183	-224332	-211689	-88863.5	26952.4	16644.5
0.039	-446671	-389232	-225176	-212196	-89320.1	26599.8	16248.6
0.03901	-448004	-391092	-226058	-212697	-89756.8	26248.3	15882.1
0.03902	-449293	-392561	-226954	-213274	-90145	25889.3	15593.1
0.03903	-451166	-394087	-227822	-213913	-90514.8	25485.5	15385.5
0.03903	-453251	-395796	-228607	-214462	-90890.9	25116	15123.4
0.03904	-455321	-397320	-229308	-214942	-91226.5	24830.1	14774.9
0.03905	-457607	-398597	-229978	-215472	-91486.5	24546.4	14508.5
0.03906	-460125	-399820	-230680	-216043	-91691.1	24214.2	14390.8
0.03907	-462576	-400957	-231496	-216611	-91953.4	23866.4	14303.2
0.03908	-464733	-402071	-232368	-217135	-92338.7	23558.6	14153.8
0.03909	-466603	-403337	-233127	-217571	-92736.2	23284.9	13921.8
0.0391	-468142	-404617	-233817	-217821	-93056.7	23010.2	13595.7
0.0391	-469245	-405732	-234535	-217873	-93333.8	22703.1	13194.2
0.03911	-470481	-406710	-235198	-218008	-93596.4	22329.5	12851.1
0.03912	-472667	-407687	-235839	-218393	-93831.5	21908.6	12684.3
0.03913	-475424	-408806	-236580	-218803	-94037.5	21511.4	12595.3
0.03914	-477887	-410022	-237336	-219057	-94224.6	21179.4	12405.2
0.03915	-479948	-411134	-237971	-219273	-94423.4	20878.6	12100.7
0.03916	-481834	-412050	-238521	-219517	-94678.5	20581.6	11774
0.03916	-483444	-413084	-239072	-219770	-94933.1	20283.6	11514
0.03917	-484649	-414579	-239667	-220149	-95108	19954.9	11399.4
0.03918	-485777	-416078	-240274	-220572	-95244.5	19613.1	11301.1
0.03919	-487146	-416971	-240855	-220783	-95380.8	19308.5	11022.2
0.0392	-488539	-417564	-241439	-220828	-95535.9	19011.7	10716.2
0.03921	-489804	-418339	-242026	-220888	-95765.9	18679.6	10577
0.03922	-491311	-419176	-242564	-220993	-96040.4	18339.6	10415.7
0.03923	-493253	-419887	-243009	-221077	-96248.9	18014.8	10143.9
0.03923	-495370	-420424	-243342	-221099	-96392.7	17709.7	9915.66
0.03924	-497221	-420714	-243646	-221128	-96564.4	17425.2	9658.7
0.03925	-498669	-420908	-244007	-221198	-96815.7	17139.2	9287.88
0.03926	-500034	-421149	-244350	-221256	-97089.9	16827.1	8897.22
0.03927	-501247	-421367	-244599	-221256	-97232.4	16478.7	8517.23
0.03928	-502140	-421651	-244841	-221211	-97218.4	16093.2	8084.86
0.03929	-503185	-422012	-245156	-221181	-97167.1	15641.8	7637.44
0.0393	-504661	-422228	-245525	-221241	-97139	15120.9	7378.67
0.0393	-506231	-422252	-245936	-221385	-97161	14633.9	7260.68
0.03931	-507895	-422185	-246316	-221478	-97257.8	14258.8	6984.21
0.03932	-510039	-422145	-246579	-221447	-97375.7	13964.3	6603.58
0.03933	-512115	-422254	-246804	-221350	-97462.5	13695.9	6352.2
0.03934	-513183	-422472	-247070	-221150	-97594.8	13385.5	6123.41
0.03935	-513397	-422661	-247300	-220815	-97832.7	12986.8	5813.29
0.03936	-513280	-422785	-247395	-220544	-98022.3	12589.8	5714.18
0.03937	-513114	-422830	-247382	-220413	-98011.1	12322.9	5857.61
0.03937	-513272	-422716	-247423	-220297	-97872.1	12139.4	5775.69
0.03938	-513910	-422458	-247578	-220157	-97827.5	11922.2	5472.23
0.03939	-514794	-422256	-247756	-219962	-98021.4	11675.6	5349.38
0.0394	-515567	-422146	-247935	-219694	-98209.9	11444.4	5387.24
0.03941	-516089	-421913	-248106	-219428	-98131.3	11216.2	5344.43
0.03942	-516654	-421564	-248207	-219211	-97984.8	10990.2	5117.96
0.03943	-517476	-421288	-248255	-218995	-97960.9	10781.2	4795.96
0.03944	-518142	-421002	-248272	-218714	-97934.2	10545.8	4546.17
0.03944	-518406	-420617	-248220	-218414	-97818.2	10250.2	4382.28
0.03945	-518668	-420261	-248140	-218181	-97657.1	9966.89	4234.77
0.03946	-519154	-419947	-248099	-217897	-97421.8	9760.27	4018.44
0.03947	-519874	-419596	-248075	-217391	-97079.2	9557.36	3692.62
0.03948	-521049	-419313	-248016	-216778	-96739.8	9304.57	3446.38
0.03949	-522889	-419227	-247908	-216269	-96525.6	9063.69	3395.08
0.0395	-524877	-419192	-247753	-215780	-96445.9	8873.24	3395.06
0.0395	-525804	-419027	-247565	-215197	-96409.7	8696.03	3373.15
0.03951	-525507	-418791	-247397	-214592	-96354.1	8476.08	3293.4
0.03952	-524818	-418565	-247285	-213947	-96266.8	8205.96	3125.73
0.03953	-524203	-418368	-247153	-213197	-96017.7	7927.49	2912.73
0.03954	-523878	-418217	-246936	-212548	-95747.6	7666.87	2638.58
0.03955	-523775	-418025	-246704	-212193	-95811.9	7456.1	2351.96
0.03956	-523695	-417645	-246477	-211837	-95878.5	7299.86	2142.85
0.03957	-523662	-417078	-246222	-211207	-95511	7113.75	1958.26
0.03957	-523846	-416528	-245990	-210526	-95041.5	6872.11	1753.43
0.03958	-524347	-416055	-245742	-209963	-94745.5	6622.71	1547.77
0.03959	-524881	-415390	-245400	-209407	-94469.8	6373.18	1251.7
0.0396	-525113	-414539	-245004	-208759	-94207.7	6150.29	880.973
0.03961	-524946	-413871	-244621	-207984	-94074.1	5970.02	742.596
0.03962	-524340	-413280	-244265	-207148	-94011.5	5772.56	728.459
0.03963	-523364	-412412	-243884	-206392	-93922.7	5520.78	341.938
0.03964	-522632	-411461	-243455	-205716	-93750.9	5267.04	-102.324
0.03964	-523074	-410607	-242999	-204999	-93436.8	5054.68	-46.1936
0.03965	-524420	-409659	-242509	-204241	-93081.4	4835.85	111.931
0.03966	-525009	-408566	-241969	-203568	-92792.8	4525.97	-45.0464
0.03967	-524254	-407441	-241372	-203002	-92497.7	4164.78	-253.352
0.03968	-523456	-406408	-240780	-202332	-92185.5	3923.82	-373.156
0.03969	-523131	-405565	-240266	-201313	-91875.6	3834	-561.599
0.0397	-522700	-404780	-239812	-200160	-91454.5	3757.08	-778.833
0.03971	-522349	-403878	-239359	-199293	-90875	3638.69	-913.652
0.03971	-522181	-402895	-238748	-198559	-90267.6	3524.02	-989.721
0.03972	-521783	-401905	-237874	-197652	-89729.4	3352.87	-1041.88
0.03973	-521243	-400850	-237021	-196782	-89208.5	3056.91	-1156.07
0.03974	-520849	-399644	-236399	-196139	-88659.5	2743.3	-1395.22
0.03975	-520474	-398366	-235871	-195477	-88107	2481.9	-1696.73
0.03976	-519874	-397195	-235365	-194565	-87533.8	2239.66	-1962.75
0.03977	-519046	-396165	-234825	-193468	-86869.6	2026.14	-2090.04
0.03978	-518070	-395102	-234105	-192381	-86104.1	1858.7	-2118.44
0.03978	-516971	-393810	-233254	-191426	-85297.5	1740.75	-2204.96
0.03979	-515853	-392458	-232442	-190501	-84384	1674.18	-2326.66
0.0398	-514864	-391302	-231688	-189525	-83257.7	1594.59	-2400.59
0.03981	-514237	-390176	-230938	-188542	-82150.7	1414.01	-2524.13
0.03982	-514193	-388883	-230174	-187555	-81310.9	1158.87	-2732.01
0.03983	-514119	-387514	-229334	-186611	-80644.2	908.083	-2857.14
0.03984	-513254	-386142	-228355	-185647	-80010.6	715.582	-2889.18
0.03984	-511693	-384707	-227241	-184418	-79340.7	602.756	-3045.8
0.03985	-509727	-383115	-226145	-183026	-78682.8	508.294	-3351.03
0.03986	-507772	-381299	-225278	-181851	-78171.2	366.707	-3647.82
0.03987	-506149	-379387	-224519	-180854	-77829.7	222.57	-3926.28
0.03988	-504954	-377587	-223648	-179734	-77571	145.712	-4196.22
0.03989	-504298	-375933	-222752	-178566	-77179	83.0302	-4342.94
0.0399	-503714	-374325	-221936	-177592	-76551.1	-47.818	-4316.35
0.03991	-502837	-372558	-221114	-176746	-75916.5	-234.097	-4242.22
0.03991	-502051	-370611	-220236	-175821	-75401.4	-414.33	-4291.32
0.03992	-501553	-368822	-219354	-174682	-74894.3	-565.087	-4504.09
0.03993	-500590	-367281	-218433	-173337	-74372.1	-732.116	-4739.21
0.03994	-498558	-365656	-217420	-171901	-73898.4	-919.908	-4838.98
0.03995	-496186	-363836	-216367	-170514	-73455.5	-1050.1	-4832.13
0.03996	-494239	-361996	-215309	-169336	-72964.6	-1077.34	-4813.28
0.03997	-492629	-360250	-214228	-168313	-72381.1	-1088.75	-4851.5
0.03998	-491328	-358625	-213153	-167272	-71723.2	-1200.01	-5018.93
0.03998	-490492	-357052	-212091	-166171	-71083.3	-1383.08	-5233.07
0.03999	-489327	-355426	-210979	-164997	-70532.4	-1544.73	-5381.3
0.04	-487318	-353669	-209756	-163656	-70122.8	-1656.13	-5513.26
0.04001	-485658	-351771	-208458	-162195	-69881.2	-1750.17	-5698.44
0.04002	-484808	-349860	-207279	-160916	-69653.3	-1870.04	-5898.02
0.04003	-483846	-347877	-206253	-159837	-69304.5	-2001.03	-6038.09
0.04004	-482183	-345569	-205175	-158682	-68950.1	-2090.96	-6172.31
0.04005	-479992	-343100	-203991	-157448	-68607.3	-2196.76	-6348.58
0.04005	-477778	-340857	-202807	-156269	-68028.7	-2393.42	-6485.33
0.04006	-475486	-338684	-201672	-155156	-67240.3	-2596.67	-6511.67
0.04007	-473116	-336285	-200565	-154063	-66547.4	-2766.08	-6447.98
0.04008	-471215	-333967	-199441	-152739	-66032.4	-2971.01	-6424.54
0.04009	-469843	-331989	-198268	-151043	-65595.7	-3198.55	-6510.31
0.0401	-468519	-329930	-197049	-149419	-65153.9	-3334.08	-6599.8
0.04011	-466868	-327530	-195805	-148119	-64671.6	-3317.89	-6618.38
0.04012	-464801	-325086	-194549	-146865	-64129.7	-3270.21	-6627.82
0.04012	-462218	-322784	-193266	-145515	-63533.8	-3318.74	-6718.15
0.04013	-459256	-320576	-191955	-144186	-62925.1	-3432.86	-6864.06
0.04014	-456508	-318435	-190667	-142969	-62336.6	-3529.44	-6980.33
0.04015	-454249	-316365	-189425	-141770	-61800.4	-3618.44	-7095.46
0.04016	-452059	-314105	-188143	-140390	-61306.3	-3742.49	-7265.06
0.04017	-449291	-311285	-186730	-138745	-60797.4	-3850.87	-7423.39
0.04018	-446275	-308427	-185301	-137098	-60188.6	-3925.75	-7487.36
0.04018	-443851	-306360	-183988	-135779	-59429	-4051.59	-7508.91
0.04019	-441760	-304555	-182709	-134694	-58672.3	-4215.68	-7563.65
0.0402	-439386	-302187	-181375	-133509	-58074.3	-4309.11	-7632.66
0.04021	-436529	-299490	-179983	-132052	-57562.6	-4349.21	-7676.6
0.04022	-433332	-296848	-178547	-130454	-57025.1	-4446.8	-7711.9
0.04023	-430511	-294409	-177128	-129027	-56463.1	-4603.55	-7833.76
0.04024	-428440	-292139	-175732	-127806	-55945.5	-4736.78	-8059.34
0.04025	-426585	-289721	-174253	-126416	-55461	-4828.49	-8283.27
0.04025	-424436	-287115	-172723	-124742	-54924.5	-4907.37	-8477.87
0.04026	-422025	-284591	-171317	-123082	-54289.6	-4955.2	-8686.61
0.04027	-419563	-282270	-170032	-121544	-53628.7	-4956.43	-8869.27
0.04028	-416949	-280130	-168755	-120087	-53055.4	-4982.02	-8947.77
0.04029	-414211	-278012	-167394	-118725	-52506.3	-5068.9	-8977.97
0.0403	-411415	-275743	-165897	-117384	-51867.4	-5129.98	-9067.48
0.04031	-408250	-273325	-164399	-116014	-51143.5	-5131.94	-9188.48
0.04032	-405024	-270806	-163017	-114618	-50372.9	-5179.04	-9247.89
0.04032	-402205	-268221	-161605	-113024	-49615.4	-5319.89	-9243.75
0.04033	-399523	-265536	-160035	-111180	-48889.2	-5465.83	-9233.32
0.04034	-396673	-262739	-158353	-109336	-48158.1	-5556.53	-9218.17
0.04035	-393522	-259954	-156645	-107652	-47469.1	-5626.25	-9190.38
0.04036	-390041	-257274	-154998	-106109	-46831.5	-5692.83	-9182.29
0.04037	-386476	-254765	-153457	-104724	-46146.9	-5741.75	-9259.56
0.04038	-383180	-252500	-152014	-103486	-45423.5	-5795.5	-9455.94
0.04039	-380120	-250257	-150609	-102162	-44747	-5885.33	-9649.59
0.04039	-376796	-247674	-149155	-100510	-44111.3	-6002.45	-9727.54
0.0404	-373242	-244711	-147632	-98668.8	-43470.1	-6114.97	-9701.28
0.04041	-370002	-241483	-146089	-96869.2	-42834.4	-6193.56	-9583.98
0.04042	-367132	-238373	-144452	-95117.3	-42225	-6219.43	-9435.08
0.04043	-364251	-235734	-142611	-93419.6	-41640.6	-6194.72	-9374.37
0.04044	-361084	-233144	-140756	-91810.9	-41060.8	-6163.3	-9469.23
0.04045	-357750	-230192	-139089	-90231.6	-40455.4	-6177.5	-9669.61
0.04045	-354239	-227355	-137558	-88672.6	-39860.9	-6257.05	-9896.08
0.04046	-350399	-225020	-136108	-87207.6	-39273.6	-6376.79	-10113.1
0.04047	-346588	-222755	-134671	-85872.8	-38566.6	-6483.27	-10228
0.04048	-343268	-220125	-133148	-84541.4	-37710.6	-6558.92	-10227.7
0.04049	-340382	-217177	-131520	-82967.8	-36840.1	-6613.19	-10271.9
0.0405	-337717	-214131	-129835	-81163.8	-36086.6	-6644.64	-10349.6
0.04051	-335172	-211152	-128147	-79356.6	-35475.1	-6662.2	-10263
0.04052	-332017	-208197	-126507	-77754.7	-34878.3	-6709.96	-10006.9
0.04052	-327577	-205150	-124959	-76496.1	-34199.9	-6823.11	-9748.88
0.04053	-322910	-202160	-123455	-75391	-33504.9	-6942.37	-9676.37
0.04054	-319287	-199457	-121933	-74160	-32841.5	-6988.81	-9873.8
0.04055	-315886	-196898	-120357	-72687.2	-32168	-6955.59	-10159.6
0.04056	-311546	-194251	-118689	-70928.2	-31439.1	-6903.44	-10390.3
0.04057	-307119	-191304	-117019	-69083.2	-30728.2	-6930.28	-10574.6
0.04058	-303692	-187916	-115439	-67346.7	-30114.9	-7009.52	-10659.1
0.04059	-300448	-184521	-113794	-65703.9	-29459.6	-7009.52	-10619
0.04059	-296401	-181498	-111960	-64132.9	-28634.1	-6952.31	-10487
0.0406	-292089	-178651	-110141	-62595.1	-27766.7	-6977.96	-10383.3
0.04061	-288202	-175763	-108482	-61054.5	-27009.1	-7076.68	-10467
0.04062	-284460	-172772	-106830	-59498.2	-26310.7	-7134.5	-10742.6
0.04063	-280388	-169751	-105140	-57873.6	-25569.4	-7129.18	-11045.7
0.04064	-276176	-166926	-103533	-56147.8	-24882.6	-7098.19	-11155.4
0.04065	-272193	-164391	-101981	-54414.7	-24330.1	-7073.26	-11082.7
0.04066	-268394	-162012	-100378	-52775.6	-23750.6	-7081.96	-11062.5
0.04066	-264747	-159430	-98718	-51219.7	-23072.5	-7123.41	-11146.8
0.04067	-261287	-156283	-97033.2	-49730.1	-22403.1	-7170.21	-11189.9
0.04068	-258013	-152984	-95325.6	-48314.8	-21783.5	-7212.73	-11120.7
0.04069	-254601	-150219	-93587	-46939.9	-21185.2	-7242.04	-10974.2
0.0407	-250309	-147662	-91845.3	-45551.5	-20586.2	-7246.86	-10821.4
0.04071	-245200	-144643	-90149.4	-44149.8	-19982.8	-7255.45	-10710.5
0.04072	-240221	-141312	-88505.3	-42685	-19291.4	-7284.87	-10642.1
0.04073	-235979	-138059	-86883.3	-41075.7	-18442.4	-7324.89	-10623.2
0.04073	-232480	-134945	-85274	-39447.8	-17634.3	-7387.15	-10657.2
0.04074	-229274	-131948	-83635.3	-37886.1	-16999.4	-7440.5	-10722.2
0.04075	-225767	-129087	-81897.1	-36222.8	-16425.9	-7428.88	-10803.3
0.04076	-221730	-126399	-80113.1	-34481.3	-15876	-7382.77	-10911.1
0.04077	-217251	-123829	-78357.7	-32830.3	-15284.4	-7334.23	-11052.9
0.04078	-212547	-121182	-76589.8	-31230.3	-14552.5	-7281.28	-11156.5
0.04079	-207733	-118256	-74790.5	-29729.5	-13736.2	-7274.3	-11155.6
0.04079	-202734	-115126	-73023.8	-28415.8	-12906.8	-7340.31	-11089.6
0.0408	-197774	-112129	-71372.3	-27131.1	-12098.7	-7421.38	-10963.3
0.04081	-193455	-109317	-69796.9	-25768.1	-11353	-7466.89	-10831.3
0.04082	-189840	-106384	-68132.2	-24387.7	-10698.9	-7482.85	-10920.5
0.04083	-186244	-103258	-66362.4	-22977.8	-10115.9	-7472.33	-11176.8
0.04084	-182378	-100166	-64598.8	-21446.9	-9515.38	-7434.1	-11221.3
0.04085	-178533	-97243.6	-62851.9	-19754.1	-8819.01	-7406.49	-11043.4
0.04086	-174600	-94465.4	-61103.2	-17930.2	-8036.27	-7418.36	-10933.3
0.04086	-170352	-91686.8	-59366.5	-16178.1	-7314.93	-7444.66	-10979.6
0.04087	-166408	-88820.6	-57630	-14694.1	-6761.23	-7446.64	-11118.5
0.04088	-162754	-85766.6	-55812.9	-13317.3	-6223	-7430.87	-11229.6
0.04089	-158188	-82406.3	-53836.3	-11821.7	-5556.01	-7430.28	-11271.7
0.0409	-152687	-79025.4	-51914.5	-10352.1	-4783.42	-7429.56	-11393.1
0.04091	-147249	-75903.2	-50294	-9085.36	-3921.72	-7386.3	-11568.1
0.04092	-142433	-72992.1	-48796.3	-7791.02	-3058.57	-7330.52	-11584.6
0.04093	-138329	-70247.8	-47223.4	-6283.36	-2327.64	-7324.15	-11464.1
0.04093	-134673	-67490.1	-45604.1	-4702.58	-1693.99	-7353.62	-11326
0.04094	-131049	-64579.2	-43952.8	-3161.04	-1038.85	-7389.19	-11204.9
0.04095	-126992	-61665.6	-42274.1	-1680.19	-349.491	-7416.25	-11150.7
0.04096	-122468	-58859.2	-40607.3	-250.862	324.396	-7402.25	-11172.4
0.04097	-117887	-56122.3	-38946.2	1130.22	973.142	-7359.08	-11204.9
0.04098	-113383	-53431.5	-37217.2	2486.52	1579.48	-7317.62	-11213.6
0.04099	-108801	-50845.6	-35365.4	3925	2127.33	-7277.88	-11223.3
0.041	-104172	-48316.5	-33489.7	5450.68	2697.47	-7250.8	-11226.1
0.041	-99969.5	-45548	-31792.5	6931.21	3358.34	-7241.09	-11132
0.04101	-96233.8	-42498.8	-30219.4	8386.55	4035.29	-7241.28	-10936
0.04102	-92355.9	-39549.1	-28475.6	9989.41	4677.9	-7255.56	-10810.7
0.04103	-88308.2	-36814.9	-26608	11658.7	5342.09	-7267.01	-10872.5
0.04104	-84513.9	-34057.2	-24964.5	13124.2	6036.75	-7236.82	-11100.9
0.04105	-81063	-31070.3	-23474	14404.3	6724.64	-7180.94	-11426.1
0.04106	-77333.8	-27752.9	-21750.6	15682.8	7405.49	-7181.52	-11650.9
0.04107	-72697.4	-24305.5	-19899	16973.5	8042.63	-7231.29	-11621.6
0.04107	-67373.5	-21072.2	-18327.6	18243.6	8558.18	-7240.37	-11450.3
0.04108	-61648.5	-18008.5	-16951.9	19528.6	9006.13	-7223.06	-11375.6
0.04109	-56328.6	-14877.8	-15428.7	20843.2	9520.24	-7233.58	-11511.5
0.0411	-52223.9	-11873.6	-13795.9	22222.4	10137	-7248.27	-11686.3
0.04111	-48541	-9327.53	-12275	23727.7	10810.2	-7236.55	-11714.4
0.04112	-44701.9	-6872.03	-10857.7	25250.5	11432.9	-7209.47	-11652.2
0.04113	-40990.6	-3977.16	-9411.9	26641.7	11938.8	-7182.82	-11575.8
0.04113	-37318.8	-871.576	-7888.43	28019.6	12414	-7148.93	-11470.7
0.04114	-33328.1	2054.63	-6313.66	29500.3	12971.9	-7091.24	-11380.2
0.04115	-28851.6	4763.32	-4642.01	30924.4	13649.5	-7025.63	-11427.7
0.04116	-24301.8	7291.93	-2805.13	32221.1	14402.3	-6977.82	-11668.9
0.04117	-19845.5	9874.07	-994.585	33562.5	15072.7	-6936.56	-11942.5
0.04118	-15251.3	12673	615.878	35035.6	15571.8	-6903.24	-12024.8
0.04119	-10737.5	15355.2	2236.93	36599.6	16090.8	-6906.73	-11954.1
0.0412	-6577.15	17742.1	4015.34	38177.1	16805.3	-6957.21	-11866
0.0412	-2770.27	20145	5661.9	39490	17514.6	-7026.99	-11769.1
0.04121	864.869	22774.9	7011.26	40413.2	17984.2	-7061.73	-11703.2
0.04122	4380.65	25588.5	8428.56	41321.6	18294.1	-7051.28	-11684.2
0.04123	7563.68	28525.8	10119.9	42416.7	18595.7	-7069.3	-11626.8
0.04124	10829.1	31550.2	11770	43514.9	18973.9	-7155.11	-11506.5
0.04125	15191.9	34611.4	13192.9	44579.1	19437	-7243.59	-11380.8
0.04126	20741.4	37579.1	14583.8	45598.4	19912.9	-7289.34	-11373.7
0.04127	26350.4	40363.7	16095	46553.6	20420.6	-7265.7	-11536.9
0.04127	30887.1	42987.1	17671.4	47787.1	21083.5	-7147.38	-11712.7
0.04128	34351.5	45534	19233.2	49403.7	21899.7	-6996.24	-11791
0.04129	37553.7	48179.1	20757.7	50900.8	22705.8	-6873.87	-11820.3
0.0413	40875.8	50984.8	22231.1	52045.1	23392.7	-6797.85	-11830.9
0.04131	44261.4	53857.5	23643.6	53096.8	23948.2	-6769.81	-11865.8
0.04132	47708.5	56642	25062	54229.2	24454.3	-6766.45	-11966.7
0.04133	51316.7	59093.1	26625.2	55409	25040.7	-6787.45	-12049.6
0.04134	55221.6	61239.5	28341	56564.8	25663.7	-6815.42	-12041.6
0.04134	59332.6	63449.6	30040.4	57633.5	26199.5	-6813.02	-11986.5
0.04135	63492.6	65919	31644.4	58683.4	26671.3	-6780.57	-11931
0.04136	67858.1	68595.8	33228.1	59939	27136.1	-6718.42	-11857
0.04137	72394.1	71316.5	34788	61355.9	27650.7	-6629.37	-11750.8
0.04138	76855.6	73872.6	36213	62522.7	28318.4	-6538.79	-11658.7
0.04139	80946.8	76289.8	37541.2	63320.4	29076.2	-6459.78	-11606.7
0.0414	84146.8	78809.6	38930.7	64067	29737.1	-6390.45	-11569.2
0.04141	87115	81447.8	40377.5	65038.6	30226.5	-6345.3	-11518.5
0.04141	91296.3	83989.4	41795.6	66306.5	30581	-6335.46	-11413.1
0.04142	96353.3	86427.3	43182.4	67637.2	30896.1	-6327.91	-11283.5
0.04143	100855	88937.7	44532.5	68684.8	31229.2	-6296.63	-11260
0.04144	104322	91476.8	45870.4	69632.3	31581.3	-6277.8	-11355.8
0.04145	107431	93866.7	47273.8	70853.6	31992.8	-6277.07	-11408.2
0.04146	111081	96124.9	48750.8	72127	32482.3	-6238.8	-11307.4
0.04147	115112	98359.5	50252.7	73166	32981	-6168.72	-11158.2
0.04147	118798	100724	51723.9	74155.8	33438.5	-6116.4	-11098.9
0.04148	122040	103365	53128.9	75280.2	33859.9	-6088.37	-11105.2
0.04149	125198	105871	54470.5	76394.2	34296.5	-6070.06	-11118.3
0.0415	128470	107670	55747.6	77272.7	34804.4	-6028.82	-11156.5
0.04151	131659	109013	56971	77914.6	35282.1	-5956.18	-11254.9
0.04152	134891	110450	58186.6	78542.9	35622.9	-5897.26	-11392.1
0.04153	138473	112312	59505.2	79452	35924.4	-5858.15	-11478.2
0.04154	142139	114738	61002.5	80695.7	36271.8	-5801.8	-11472.9
0.04154	145646	117288	62523.8	81882.9	36689.4	-5744.8	-11403.7
0.04155	148852	119521	63916.1	82670.5	37239.4	-5732.63	-11294.8
0.04156	151627	121518	65226.5	83274.5	37821.9	-5739.98	-11216.3
0.04157	154484	123420	66510.6	84072.4	38268.5	-5722.88	-11216.7
0.04158	157703	125359	67748.4	85141.5	38603.6	-5687.36	-11233.6
0.04159	161157	127435	68914.8	86350	38900.1	-5628.94	-11224.4
0.0416	165343	129531	70026.4	87447.5	39201	-5538.35	-11178.6
0.04161	170038	131601	71107.9	88284.5	39589.3	-5444.66	-11055.6
0.04161	174439	133931	72235.8	88979.8	40072	-5372.9	-10899.6
0.04162	178266	136750	73481.7	89710.5	40549.9	-5341.17	-10826.1
0.04163	181171	139428	74773.9	90557.2	40965.7	-5354.02	-10890.9
0.04164	183665	141341	76025.5	91489.4	41325.9	-5364.86	-11029.6
0.04165	186646	143157	77214.3	92385.4	41657.7	-5355.57	-11129.3
0.04166	189944	145491	78358.2	93159.9	41973.2	-5386.74	-11150.1
0.04167	193012	147754	79502	93870.3	42268	-5452.28	-11105.8
0.04168	195718	149475	80643.6	94598.7	42571.8	-5455.58	-11048.6
0.04168	198544	150995	81742.1	95381.9	42901	-5391.42	-11029.9
0.04169	201841	152561	82786.9	96230.4	43238.9	-5342.67	-11031.3
0.0417	205174	154283	83857.1	97114.3	43591.2	-5328	-11027.6
0.04171	208162	156322	85029.7	98003.2	43952.1	-5294.64	-11025.8
0.04172	210836	158452	86227.6	98763.7	44285.8	-5232.43	-10968.8
0.04173	213186	160399	87348.9	99292.5	44603.3	-5184.78	-10771.6
0.04174	215659	162181	88422.1	99843	44917.4	-5159.51	-10609.8
0.04175	218856	163858	89524.5	100608	45173.6	-5126.66	-10758.5
0.04175	222532	165487	90658.1	101300	45354.8	-5090.41	-11090.4
0.04176	226165	167176	91764.5	101792	45549.8	-5091.7	-11297
0.04177	229455	168868	92838.1	102335	45868.3	-5107.57	-11328.8
0.04178	232288	170395	93911.8	102946	46279.5	-5061.19	-11280.3
0.04179	234784	172149	94963	103636	46618.9	-4966.92	-11238.2
0.0418	237159	174619	95968.3	104494	46824.8	-4911.88	-11285.3
0.04181	239777	177159	96973.2	105201	47038	-4917.53	-11351.4
0.04181	242832	179027	98002.4	105531	47375.6	-4921.85	-11292.5
0.04182	245727	180688	99036.1	105897	47746.3	-4870.69	-11223.3
0.04183	247983	182676	100085	106633	48018.1	-4782.37	-11302.4
0.04184	250226	184703	101143	107441	48187.4	-4710.02	-11429.2
0.04185	253053	186440	102174	108015	48331.6	-4668.51	-11524.9
0.04186	256113	187932	103170	108470	48555.9	-4628.89	-11490.8
0.04187	258755	189266	104104	108925	48885.6	-4569.11	-11155.9
0.04188	261040	190640	104974	109417	49257.7	-4501.42	-10687
0.04188	263421	192159	105827	110011	49648.1	-4453.48	-10311.7
0.04189	265666	193733	106706	110632	50010.8	-4437.41	-10015.4
0.0419	267563	195460	107628	111172	50282	-4435.87	-9764.36
0.04191	269680	197240	108548	111666	50542.5	-4422.25	-9598.63
0.04192	272379	198732	109414	112159	50890.7	-4389.73	-9604.14
0.04193	275319	199905	110274	112657	51158.7	-4349.69	-9645.37
0.04194	278266	200893	111173	113164	51175.5	-4316.69	-9496.46
0.04195	281431	201828	112023	113608	51164.5	-4281.68	-9259.64
0.04195	284408	202811	112759	113942	51360.9	-4217.79	-9102.58
0.04196	286386	203899	113488	114201	51611.6	-4132.14	-9002.07
0.04197	287582	205138	114297	114426	51748.9	-4075.01	-8942.45
0.04198	288569	206412	115113	114746	51880.1	-4081.1	-9030.03
0.04199	289579	207541	115862	115252	52061.1	-4116.72	-9255.2
0.042	290974	208446	116592	115796	52178.9	-4131.04	-9400.61
0.04201	292856	209136	117395	116239	52271.3	-4115.6	-9469.07
0.04202	294851	209881	118231	116573	52472	-4082.94	-9640.26
0.04202	296634	210917	118965	116832	52704.9	-4033.9	-9864.3
0.04203	298138	211961	119602	117105	52834.7	-3953.4	-9915.86
0.04204	299682	212678	120222	117448	52890.1	-3853.99	-9629.64
0.04205	301591	213226	120882	117800	52953	-3796.58	-9197.52
0.04206	303470	213900	121617	118063	53051.4	-3801.6	-8972.69
0.04207	304824	214762	122400	118244	53143.8	-3806.28	-8927.89
0.04208	305893	215735	123186	118455	53158.2	-3777.63	-8849.18
0.04209	307170	216683	123922	118698	53162.3	-3733.74	-8712.2
0.04209	308921	217518	124545	118882	53299	-3666.65	-8579.58
0.0421	311270	218396	125069	119073	53482	-3600.4	-8535.43
0.04211	314417	219521	125561	119372	53519.3	-3601.91	-8631.91
0.04212	317830	220757	126111	119683	53456.9	-3680.25	-8827.86
0.04213	320085	221852	126776	119914	53472.3	-3796.77	-9101.32
0.04214	320970	222836	127441	120095	53596.1	-3862.32	-9363
0.04215	321302	223824	127990	120159	53745.1	-3801.38	-9441.33
0.04215	321568	224880	128481	120061	53868.7	-3687.37	-9321.63
0.04216	322176	226078	128982	119994	53973.9	-3601.37	-9167.98
0.04217	323152	227314	129504	120094	54079.3	-3551.6	-9093.65
0.04218	324397	228368	130085	120238	54173.5	-3538.9	-9051.74
0.04219	325960	229250	130703	120332	54218.6	-3533.47	-8988.53
0.0422	327761	230101	131235	120436	54203.6	-3521.36	-8934.59
0.04221	329663	230879	131674	120560	54202.1	-3492.12	-8884.44
0.04222	331267	231494	132132	120683	54305.3	-3434.29	-8740.81
0.04222	332209	232078	132641	120833	54465.5	-3388.27	-8543.93
0.04223	332587	232780	133157	120971	54509.2	-3379.24	-8526.01
0.04224	332595	233455	133661	121026	54380.9	-3401.31	-8635.56
0.04225	332345	234017	134192	121060	54242.7	-3449.37	-8491.4
0.04226	332315	234686	134776	121127	54237.1	-3505.56	-8158.28
0.04227	333358	235429	135333	121150	54352.2	-3555.31	-8079.59
0.04228	335329	235966	135788	121133	54494.2	-3596.78	-8200.46
0.04229	336620	236309	136109	121097	54534.1	-3619.39	-8225.03
0.04229	336603	236642	136297	120996	54445.3	-3593.19	-8206.29
0.0423	336730	237170	136526	120892	54358.7	-3543.62	-8226.74
0.04231	337663	237991	136921	120774	54360.2	-3543.85	-8196.78
0.04232	338607	238884	137284	120553	54347.7	-3543.71	-8110.86
0.04233	339430	239645	137464	120314	54241.4	-3478.23	-8052.36
0.04234	340230	240345	137605	120132	54144.8	-3430.04	-8031.37
0.04235	340718	241065	137826	119970	54123.6	-3440.39	-8014.27
0.04236	340988	241609	138128	119937	54102.4	-3449.58	-7963.55
0.04236	341485	241738	138512	120115	54037.4	-3428.88	-7854.88
0.04237	342362	241748	138870	120208	53964.6	-3400.86	-7719.84
0.04238	343285	242072	139101	119999	53886.6	-3402.58	-7605.24
0.04239	344014	242621	139311	119742	53806.4	-3398.13	-7550.06
0.0424	344478	243059	139585	119695	53794.5	-3311.98	-7552.35
0.04241	344656	243209	139847	119790	53882.4	-3220.75	-7551.18
0.04242	344721	243203	140029	119814	53982.2	-3225.62	-7542.58
0.04242	344774	243277	140125	119677	53973.1	-3242.06	-7524.04
0.04243	345182	243406	140202	119451	53831.5	-3209.21	-7401.19
0.04244	346468	243456	140410	119304	53677.6	-3182.94	-7196.88
0.04245	347904	243425	140805	119362	53642	-3145.75	-7053.01
0.04246	348349	243370	141174	119408	53637.7	-3053.04	-6978.18
0.04247	347829	243306	141286	119083	53498.3	-2954.91	-6881.15
0.04248	346686	243206	141289	118527	53293.6	-2900.65	-6757.86
0.04249	345321	243059	141457	118157	53171.4	-2878.13	-6683.44
0.04249	344289	242946	141723	117978	53093.8	-2864.92	-6661.31
0.0425	343934	242944	141861	117716	52980.2	-2843.37	-6610.32
0.04251	344269	243002	141876	117377	52829.7	-2804.63	-6554.06
0.04252	344680	243001	141914	117156	52586.6	-2772.61	-6630.78
0.04253	344664	242835	142008	117059	52215.7	-2791.93	-6806.4
0.04254	344502	242543	142093	116968	51862	-2851.17	-6849.17
0.04255	344627	242321	142133	116841	51657.8	-2892.91	-6684.48
0.04256	344731	242239	142105	116730	51563.2	-2908.4	-6524.01
0.04256	344257	242144	142005	116474	51455	-2924.07	-6536.45
0.04257	343467	241919	141962	115863	51239.2	-2931.72	-6614.67
0.04258	342814	241646	142114	115218	50958.1	-2899.41	-6612.48
0.04259	342326	241433	142307	114830	50719.5	-2836.26	-6495.43
0.0426	342088	241256	142308	114536	50620.6	-2772.94	-6268.52
0.04261	342153	241040	142177	114224	50675.7	-2713.9	-6071.44
0.04262	341683	240757	142042	113888	50642.4	-2661.49	-6036.16
0.04263	340434	240419	142011	113499	50360.3	-2624.92	-6060.03
0.04263	339853	240046	142181	113112	50033.4	-2610.7	-6030.59
0.04264	340317	239648	142359	112782	49757.3	-2605.65	-5964.68
0.04265	340669	239132	142325	112405	49408.2	-2577.94	-5886.13
0.04266	340178	238474	142184	111950	49037.3	-2538.13	-5780.6
0.04267	339042	237891	142057	111510	48779.8	-2529.61	-5648.26
0.04268	337903	237482	141921	111087	48650.7	-2556.69	-5557.25
0.04269	336811	237070	141753	110713	48610.8	-2585.96	-5517.29
0.0427	335733	236597	141549	110413	48498.5	-2585.77	-5432.23
0.0427	335157	236282	141306	109960	48161.7	-2547.86	-5277.19
0.04271	335104	236139	141040	109297	47769.1	-2484.5	-5133.81
0.04272	335012	235783	140783	108819	47569.7	-2412.36	-5086.37
0.04273	334568	235135	140549	108644	47494	-2337.91	-5129.72
0.04274	334048	234583	140337	108445	47337.7	-2272.56	-5193.63
0.04275	333543	234296	140136	108088	47077.3	-2232.92	-5215.37
0.04276	332631	234124	139950	107696	46730.7	-2189.11	-5148.28
0.04276	331336	233920	139794	107347	46282.5	-2100.89	-4991.68
0.04277	330201	233632	139537	106941	45872	-1987.42	-4755.2
0.04278	329225	233158	139074	106351	45607.4	-1853.88	-4455.97
0.04279	327899	232355	138608	105630	45335.9	-1679.51	-4262.53
0.0428	326483	231497	138293	104981	44932.8	-1517.36	-4295.54
0.04281	325565	231076	138103	104594	44480.7	-1442.48	-4327.97
0.04282	324779	230882	138032	104441	44036.3	-1428.14	-4155.17
0.04283	323599	230420	137902	104223	43598.6	-1367.62	-3889.02
0.04283	322179	229754	137518	103728	43238.6	-1218.89	-3685.53
0.04284	320896	229102	137014	103090	42912.9	-1048.55	-3564.45
0.04285	320022	228514	136592	102528	42379.4	-950.235	-3426.13
0.04286	319626	227927	136263	102044	41593.7	-983.415	-3228.53
0.04287	319227	227186	135946	101509	40849.1	-1101.09	-3067.03
0.04288	318312	226332	135581	100875	40358.7	-1202.64	-2968.43
0.04289	317164	225550	135130	100151	40061.5	-1268.73	-2850.37
0.0429	316245	224902	134599	99409.3	39760.9	-1308.49	-2667.36
0.0429	315433	224371	134029	98846.5	39314.4	-1308.33	-2451.22
0.04291	314539	223883	133483	98520.8	38829.6	-1287.34	-2254.48
0.04292	313437	223355	133035	98183.9	38518.7	-1277.34	-2107.5
0.04293	311816	222782	132638	97668.7	38392.7	-1258.62	-2030.22
0.04294	310011	222220	132207	97031.3	38248.8	-1192.56	-2031.07
0.04295	308647	221686	131783	96268	37911.2	-1121.9	-2068.31
0.04296	307676	220990	131392	95402.2	37472.7	-1115.32	-2061.18
0.04297	306787	220008	130971	94571.5	37147.3	-1135.91	-1989.36
0.04297	305547	218880	130524	93772.5	36902.5	-1141.88	-1903.31
0.04298	303686	217710	130080	92940.7	36565.3	-1175.18	-1819.92
0.04299	301527	216587	129590	92270	36117.2	-1253.79	-1616.83
0.043	299613	215619	129035	91925.4	35631.6	-1330.61	-1199.69
0.04301	298053	214686	128471	91568.4	35179.4	-1334.28	-838.097
0.04302	296368	213642	127911	90808.5	34800.8	-1253.16	-776.218
0.04303	294546	212482	127350	89755	34453.5	-1176.42	-885.777
0.04304	293118	211145	126812	88676.5	34087	-1161.22	-1061.53
0.04304	292128	209769	126277	87716.7	33732.6	-1159.08	-1239.66
0.04305	291416	208631	125698	86979.5	33435	-1122.28	-1267.82
0.04306	290813	207580	125064	86413.1	33245.1	-1085.3	-1097.14
0.04307	289695	206365	124416	85828.4	33234.8	-1108.37	-811.944
0.04308	287539	205194	123847	85155.1	33303.7	-1161.5	-529.034
0.04309	284806	204355	123357	84475.7	33211.8	-1173.03	-346.417
0.0431	282343	203667	122846	83890.3	32928.6	-1156.19	-300.112
0.0431	280458	202732	122299	83353	32558.4	-1147.49	-313.785
0.04311	279128	201449	121757	82696	32060.9	-1138.19	-270.166
0.04312	278336	200045	121192	81906.9	31493.1	-1119.12	-180.648
0.04313	277884	198694	120564	81115.4	31020.1	-1087	-151.486
0.04314	276977	197321	119899	80425	30645.9	-1036.92	-177.064
0.04315	274931	195811	119255	79890.1	30326.1	-975.403	-156.664
0.04316	272653	194325	118657	79416	30035.2	-896.496	32.4281
0.04317	271338	193112	118091	78869.7	29745.3	-805.206	452.522
0.04317	270195	192082	117526	78210.6	29467.2	-765.25	944.736
0.04318	267973	190984	116924	77437.4	29218.7	-795.67	1372.62
0.04319	265440	189673	116291	76628.9	28960.8	-817.755	1724.66
0.0432	263924	188179	115660	75832.1	28643.2	-791.093	1908.65
0.04321	262802	186772	115040	75014.4	28292.7	-744.969	1889.17
0.04322	260950	185612	114358	74186.3	27940.2	-692.912	1761.73
0.04323	258784	184553	113574	73449	27560	-627.987	1635.26
0.04324	256990	183446	112848	72887.8	27075.8	-554.739	1622.01
0.04324	255256	182248	112309	72401.6	26447.7	-489.892	1743.11
0.04325	253153	180981	111757	71775.4	25837.1	-446.472	1861.46
0.04326	251067	179742	110982	70903.8	25417.1	-402.786	1864.21
0.04327	249339	178660	110033	69943.2	25149.9	-314.91	1852.19
0.04328	247674	177755	109071	69076.9	24901.1	-207.649	1985.19
0.04329	245914	176717	108266	68328.8	24610.7	-164.107	2142.21
0.0433	244213	175187	107606	67694.3	24349.1	-189.538	2109.59
0.04331	242686	173511	106920	67124.4	24148.3	-191.918	1934.2
0.04331	241038	172300	106174	66538.1	23940.4	-110.144	1750.72
0.04332	238812	171334	105464	65920.4	23676.1	22.8721	1618.84
0.04333	236145	170060	104790	65305.3	23402.5	123.551	1604.46
0.04334	233541	168554	104109	64651.1	23190.6	141.12	1733.31
0.04335	231380	167046	103399	63883.2	22982.8	123.092	1958
0.04336	229860	165469	102639	63085.4	22697.8	125.669	2259.25
0.04337	228968	163798	101871	62270.4	22343.4	131.429	2613.27
0.04338	228325	162227	101139	61272.3	21942	108.558	2939.55
0.04338	227126	160972	100387	60304.5	21547.8	74.2045	3186.38
0.04339	225080	159975	99564.9	59686.6	21202.6	83.7112	3389.93
0.0434	222716	158912	98675.8	59141.9	20888.7	150.973	3550.4
0.04341	220319	157548	97759.8	58402.3	20609	210.843	3606.92
0.04342	217878	156016	96901.2	57585.5	20318	215.843	3597.73
0.04343	215674	154621	96121.3	56753	19912.5	222.97	3597.38
0.04344	214024	153355	95359.2	55929.1	19412.8	270.871	3625.14
0.04344	212687	151959	94580.3	55168	18934	312.481	3700.91
0.04345	211228	150417	93790.5	54425.3	18487.3	331.865	3777.08
0.04346	209680	148924	92958.3	53646	17993.2	333.725	3746.94
0.04347	208167	147560	92039.5	52820	17480.9	320.571	3666.69
0.04348	206442	146197	91047	51916.4	17098.7	333.347	3701.01
0.04349	204439	144684	90008.8	50985.5	16873	371.01	3854.89
0.0435	202548	143093	89022.6	50163.7	16631.4	398.344	4056.46
0.04351	200435	141472	88171.7	49453.7	16272.6	429.78	4294.71
0.04351	197348	139778	87426.1	48750.5	15879.1	473.044	4533.31
0.04352	193773	138116	86765.5	48095.8	15494.8	494.68	4750.26
0.04353	190759	136500	86112.5	47569.3	15052.7	495.644	4955.99
0.04354	188883	134920	85336	46989.2	14537	553.387	5128.26
0.04355	188096	133504	84435.9	46238.4	14037.6	686.284	5229.75
0.04356	187711	132177	83515.3	45496.1	13634.4	785.979	5220.74
0.04357	187019	130749	82630.1	44842.7	13330.1	828.131	5143.72
0.04358	185464	129274	81801.1	44180.4	13051	908.562	5173.1
0.04358	182979	127898	81042	43459.2	12706	1041.76	5355.26
0.04359	180234	126572	80283.9	42667.1	12279.7	1153.47	5482.68
0.0436	177764	125195	79455.9	41795.6	11835.4	1197.48	5469.21
0.04361	175632	123865	78553.8	40908.2	11416.1	1192.05	5495.81
0.04362	173457	122650	77592.5	40075.3	11001.5	1191.53	5652.95
0.04363	170999	121313	76667.1	39248.4	10625.6	1231	5753.25
0.04364	168736	119725	75853.6	38298.8	10345.4	1330.78	5652.91
0.04365	167024	118161	75006.6	37229.6	10054.4	1514.34	5536.36
0.04365	165710	116858	73975.5	36261.1	9619.47	1753.59	5653.73
0.04366	164642	115700	72885.2	35530.9	9120.61	1969.61	5988.59
0.04367	163725	114400	71898.3	34907	8714.13	2123.26	6338.8
0.04368	162258	112807	70971.4	34259	8397.5	2249.3	6589.8
0.04369	159690	111056	70075.6	33592.3	8101.93	2359.08	6737.17
0.0437	156485	109336	69284.1	32897.6	7865.05	2398.46	6779.43
0.04371	152916	107653	68542.3	32123.2	7678.07	2390.55	6910.49
0.04372	149435	105956	67715.2	31319.4	7397.02	2445.4	7344.14
0.04372	146910	104400	66791.1	30532.7	7000.23	2571.88	7827.3
0.04373	145058	103132	65863.6	29672.8	6633.19	2692.25	8056.97
0.04374	143154	101831	64994.3	28781.8	6351.36	2786.76	8132.62
0.04375	141406	100151	64137.4	27994	6080.98	2863.38	8213.12
0.04376	140054	98331.2	63223.6	27219.4	5779.01	2898.91	8332.96
0.04377	138428	96690.8	62285.3	26337.4	5469.7	2898.39	8506.92
0.04378	135954	95162.2	61426.8	25476.5	5132.42	2920.08	8733.3
0.04378	133241	93627.5	60675.6	24749.9	4739.79	2975.68	8956.2
0.04379	130945	92014.1	59977.8	24057.2	4391.36	2999.55	9100.69
0.0438	128890	90462.8	59196.3	23287.4	4101.78	3005.27	9164.82
0.04381	126956	89304.8	58215.7	22438.2	3764.34	3100.05	9198.84
0.04382	125240	88431.3	57189.6	21578.6	3425.74	3268.93	9185.47
0.04383	123636	87480.2	56292.3	20821.5	3141.69	3397.33	9093.26
0.04384	121985	86328.9	55429.6	20168.3	2817.74	3462.73	9085.6
0.04385	120257	84979	54473.9	19447.8	2382.45	3511.11	9351.52
0.04385	118559	83463.9	53474.2	18611.6	1886.07	3547.12	9731.24
0.04386	116796	81823.9	52558.2	17780.5	1431.57	3551.61	9894.31
0.04387	114498	80081	51726.8	17033.7	1066.65	3544.58	9829.48
0.04388	111398	78332.7	50855.9	16442.5	797.21	3569.92	9898.86
0.04389	108252	76693.4	49890.4	15994	609.98	3663.89	10293.8
0.0439	106125	75187.6	48862.7	15404.5	409.816	3821.13	10734.2
0.04391	104737	73744.9	47821	14539.7	100.17	3992.36	10981.9
0.04392	103172	72208.7	46837.5	13677.5	-267.233	4088.16	11133.7
0.04392	101312	70514.3	45946	12965.4	-544.312	4054.79	11296.4
0.04393	99327.6	68772.7	45090.1	12287	-705.366	3994.97	11490
0.04394	97184.3	67115.6	44176.9	11581.9	-896.329	4013.91	11734.7
0.04395	95213.7	65613.4	43167.4	10895.9	-1196.98	4114.02	11999.1
0.04396	93750.3	64227.6	42193.2	10308.7	-1564.75	4269.96	12208.9
0.04397	92355.8	62831.1	41389	9827.61	-1972.39	4422.63	12351
0.04398	90517.9	61340.1	40678	9228	-2371.94	4540.66	12476.3
0.04399	88249.7	59754.5	39964.9	8278.37	-2717.59	4642.65	12600.8
0.04399	85851.6	58124.9	39199	7218.61	-3068.88	4723.6	12649.9
0.044	83434.1	56498.7	38340.4	6445.34	-3488.96	4778.53	12576.1
0.04401	80913	54882.7	37476	5902.79	-3920.45	4846.3	12521.1
0.04402	78475.6	53328.1	36687.1	5305.44	-4282.58	4955.59	12645.9
0.04403	76248.4	51920.4	35891.4	4571.61	-4559.11	5098.11	12885.4
0.04404	73968.1	50626.5	34961.5	3778.16	-4739.67	5260.62	13061.7
0.04405	71527.6	49329.4	33893.7	3022.33	-4856.65	5383.61	13159.3
0.04406	69369.3	47938.2	32844.1	2334.66	-5047.52	5429.74	13335
0.04406	67723.5	46441.3	31954.3	1586.36	-5389.99	5473.6	13637.1
0.04407	65879.7	44904.5	31147.8	782.553	-5767.34	5543.21	13838
0.04408	63242.3	43389.6	30244.7	139.995	-6068.94	5582.5	13780.1
0.04409	60363.5	41902.1	29260.6	-405.49	-6306.44	5612.58	13721.7
0.0441	58113	40361.1	28364.8	-1092.48	-6500.35	5712.4	13907.1
0.04411	56598.7	38713.5	27527	-1886.74	-6707.06	5879.23	14207.5
0.04412	55243.7	37179	26557	-2601.65	-7004.55	6050.82	14442.5
0.04412	53805.2	35914.8	25524.5	-3162.29	-7344.93	6198.11	14619.8
0.04413	52531.6	34638.4	24699.5	-3612.87	-7592.45	6323.68	14827.3
0.04414	51037.9	33181.2	24072.6	-4028.16	-7740.12	6418.39	15091.3
0.04415	48882.5	31688.1	23383.1	-4579.57	-7922.66	6471.03	15333.1
0.04416	46553	30197.4	22567.1	-5395.83	-8210.14	6513	15490.4
0.04417	44457.2	28706	21777.8	-6178.86	-8521.23	6582.12	15579.5
0.04418	42509.2	27267.9	21111.3	-6592.61	-8758.64	6701.53	15614.1
0.04419	40661.7	25869.6	20511.4	-6840.21	-8932.3	6865.48	15631.1
0.04419	39017.3	24468.7	19853	-7312.98	-9070.59	7012.45	15680.4
0.0442	37565.4	23052.5	19104.5	-8110.64	-9171.32	7108.68	15775.2
0.04421	35963.3	21722.7	18290.7	-9004.29	-9301.74	7187.23	15920.7
0.04422	33901.8	20587.3	17402.1	-9732.28	-9549.22	7271.61	16085.2
0.04423	31342.7	19520.6	16495.5	-10265	-9810.48	7352.88	16199.8
0.04424	28381.9	18267.7	15638	-10762.9	-9950.06	7414.22	16265.4
0.04425	25419.9	16747.3	14772	-11444.1	-10130.9	7448.03	16400.7
0.04426	22969.4	15295.5	13863.8	-12291.4	-10520.3	7495.81	16710.4
0.04426	20981.5	14211.9	13032.6	-13024.8	-10901.4	7596.86	17084.5
0.04427	18959.8	13181.5	12322.5	-13518.3	-11034.7	7719.09	17334.1
0.04428	16672.1	11955.3	11563.1	-13955.1	-11011.8	7831.77	17476.7
0.04429	14550.2	10894.1	10706.8	-14517	-11036.4	7952.1	17614.6
0.0443	12959.2	10172.8	9936.32	-15132.1	-11200.4	8089.88	17759.9
0.04431	11386.3	9469.25	9325.9	-15725.4	-11431.6	8229.33	17905.4
0.04432	9516.55	8628.39	8758.7	-16348.8	-11586.4	8357.11	18051.4
0.04433	7753.35	7645.71	8102.73	-17020.1	-11665.5	8462.09	18269.8
0.04433	5983.98	6442.32	7339.71	-17727.8	-11852.2	8558.91	18656.1
0.04434	3773.95	5104.07	6546.71	-18366.5	-12206.4	8687.92	19039.8
0.04435	1120.32	3736.57	5782.15	-18809.3	-12568.6	8857.33	19143.3
0.04436	-1709.56	2379.16	5070.42	-19138.6	-12865.4	9040.06	19095.6
0.04437	-4236.77	1239.2	4438.27	-19467.9	-13129.3	9215.61	19293.7
0.04438	-6304.55	415.924	3843.91	-19726.8	-13342.9	9391.88	19770
0.04439	-8197.44	-403.07	3117.54	-20021.3	-13484.5	9563.38	20206.6
0.04439	-9885.3	-1403.07	2194.31	-20568	-13577.5	9677.93	20462.6
0.0444	-11224.6	-2407.2	1277.78	-21233.6	-13702.3	9721.89	20634.2
0.04441	-12656.6	-3500.59	515.529	-21936.9	-13935.5	9798.18	20785.8
0.04442	-14686.3	-4907.42	-187.273	-22666.7	-14201.8	9990.94	20905.2
0.04443	-17295	-6391.71	-907.101	-23116.2	-14409.4	10222.6	20982.6
0.04444	-20188.6	-7736.35	-1590.61	-23244.1	-14619.5	10402.3	21062.9
0.04445	-22894.4	-9187.85	-2236.11	-23524.6	-14884	10544.5	21246.1
0.04446	-24963.1	-10860.2	-2919.18	-24216.7	-15152	10675.9	21567.8
0.04446	-26551.8	-12440.3	-3615.68	-25005.8	-15286.6	10793.3	21936.1
0.04447	-28237	-13719.3	-4244.89	-25611.9	-15194.2	10880.5	22267
0.04448	-30185.9	-14848.9	-4799.66	-26048.7	-15008.9	10943.3	22464.5
0.04449	-32224.9	-16009.8	-5289.93	-26339.1	-14915.8	11023.8	22444
0.0445	-34158.1	-17238.5	-5763.94	-26605.6	-14969.6	11140.6	22318.7
0.04451	-35775	-18451.2	-6316.06	-27033.4	-15176	11288	22185.1
0.04452	-37174	-19643.9	-6963.43	-27587.6	-15490.2	11461	22050.1
0.04453	-38605.7	-21090	-7653.56	-28138.8	-15784.7	11635.1	22031.7
0.04453	-40142.1	-22842.6	-8337.03	-28664	-15975.8	11789.3	22216.5
0.04454	-41818.5	-24474.7	-8988.42	-29112.4	-16062.8	11934.4	22489.1
0.04455	-43599.5	-25724.6	-9611.88	-29441.3	-16080.1	12107.9	22647
0.04456	-45360.9	-26734.9	-10203.9	-29749.2	-16127.1	12313.6	22651.5
0.04457	-47327.8	-27653.7	-10745.7	-30039.8	-16229.7	12497	22659.1
0.04458	-49717.9	-28511.7	-11254.2	-30222.6	-16282.3	12642.6	22754.1
0.04459	-51878.5	-29408	-11816.7	-30387.6	-16239.3	12806	22909.2
0.0446	-53371.4	-30455.3	-12494.1	-30698	-16161.2	12999.6	23122.3
0.0446	-54784.5	-31590.4	-13203.6	-31226.5	-16214.5	13166.9	23358.1
0.04461	-56525	-32735	-13858.6	-31858	-16508.4	13283.8	23594
0.04462	-58516.6	-33810.7	-14480.2	-32313.6	-16837.4	13372	23886.3
0.04463	-60590.5	-34698.5	-15122.5	-32528.8	-16973.1	13433.8	24242
0.04464	-62477.3	-35561.4	-15788.9	-32677.6	-16933	13485.1	24584.5
0.04465	-64059.7	-36656.9	-16376.3	-32890.6	-16778.5	13596.3	24876.5
0.04466	-65422.8	-37817.1	-16802.2	-33262.1	-16578.8	13782.5	25079.4
0.04467	-66815.7	-38651.3	-17122.5	-33826.3	-16509.3	13962.2	25081.2
0.04467	-68552.1	-39160.1	-17477.3	-34451.4	-16675.4	14097.4	24946.5
0.04468	-70627.2	-39765.2	-17957.9	-34925.3	-16932.9	14255.6	24928.3
0.04469	-72679.7	-40695.5	-18502	-35183.4	-17098.1	14505.8	25068.3
0.0447	-74421.7	-41743.8	-19016.5	-35373.1	-17145.8	14818.8	25201.9
0.04471	-75945.1	-42680.7	-19479.5	-35593.4	-17124.4	15101.6	25288.5
0.04472	-77496.1	-43481.2	-19919.2	-35839.6	-17093.6	15319.1	25405.6
0.04473	-79226	-44173.5	-20386.2	-36156.9	-17083.1	15502	25577.1
0.04473	-81183.9	-44798.4	-20875.2	-36572	-17083.9	15666.4	25783.2
0.04474	-83153.6	-45468	-21307.7	-36965	-17111.9	15824.6	26118.2
0.04475	-84793.8	-46266.9	-21639.6	-37219.2	-17183.6	15981.3	26684.3
0.04476	-86125.8	-47189	-21975.1	-37407.5	-17270.9	16120.2	27270.7
0.04477	-87435.2	-48159.5	-22416.9	-37616.8	-17349.6	16260.4	27610.7
0.04478	-88995.1	-49108.6	-22892.6	-37787.5	-17425.6	16415.2	27754.1
0.04479	-90820	-50065.6	-23318.3	-37823.7	-17463.3	16562.8	27854.4
0.0448	-92650.3	-51038.5	-23731.9	-37760.1	-17391.8	16695.5	27967.5
0.0448	-94544.3	-51999.7	-24195	-37800.7	-17188.4	16797.9	28104.9
0.04481	-96775.9	-52974.7	-24698.2	-38109	-16909.1	16877.1	28241.8
0.04482	-99139.4	-53853.1	-25176.1	-38571.4	-16746.3	17015.4	28374.7
0.04483	-101268	-54463.3	-25612.4	-38952.4	-16838.5	17250.3	28540.9
0.04484	-103083	-54933.7	-26036.4	-39178.7	-17026.7	17517.1	28708.9
0.04485	-104469	-55517	-26438.6	-39349.7	-17078.4	17751.1	28869.9
0.04486	-105372	-56223	-26812.7	-39553.1	-16957.9	17923	29120.3
0.04487	-106031	-56873.2	-27195.1	-39710.3	-16817.6	18039.4	29458.1
0.04487	-106813	-57434.1	-27606.1	-39771.1	-16793	18163.4	29715.1
0.04488	-107787	-58094.7	-28026.9	-39817	-16790.7	18364.4	29831.1
0.04489	-108651	-58883.1	-28444.4	-39855.9	-16678.2	18625.4	29950.7
0.0449	-109280	-59564.5	-28850	-39884.1	-16508.4	18863.7	30163.8
0.04491	-109923	-60010.4	-29236.9	-39923.6	-16366.2	19053.2	30409.4
0.04492	-110963	-60345	-29602.6	-39954.8	-16290.5	19248	30634.2
0.04493	-112563	-60835.6	-29919.7	-40043	-16297.4	19486.9	30852.6
0.04494	-114545	-61602.1	-30178.8	-40241.9	-16351	19749.1	31084.1
0.04494	-116531	-62457.4	-30414.1	-40400.5	-16397.6	19984.1	31323.3
0.04495	-118129	-63225.2	-30661.2	-40413	-16397.9	20147	31548.5
0.04496	-119163	-63928.2	-30942.6	-40425.3	-16334.6	20256.5	31733.1
0.04497	-119712	-64666.1	-31233	-40546.3	-16238.2	20379.2	31884.2
0.04498	-120201	-65352.7	-31491.4	-40729.2	-16151.3	20551.7	32038.2
0.04499	-121254	-65773.4	-31752.6	-40906.7	-15997	20770.2	32209.7
0.045	-122927	-66069.6	-32056.6	-41015.2	-15696.7	21000.9	32350.4
0.04501	-124756	-66583.3	-32332.8	-41131.3	-15375	21214.4	32374.7
0.04501	-126559	-67298.8	-32518.2	-41382.1	-15157.2	21417.8	32332.4
0.04502	-128430	-67922.6	-32676.6	-41684.5	-15023.7	21618.7	32385.6
0.04503	-130338	-68293.7	-32859.2	-41909	-14957.1	21803.2	32573
0.04504	-132019	-68487.3	-33007.5	-42050.8	-14934.1	21988.1	32799
0.04505	-133220	-68648.9	-33067.7	-42109.9	-14821.8	22213.4	32979.1
0.04506	-134206	-68844.2	-33095.8	-42079.3	-14535.6	22451.7	33095.9
0.04507	-135391	-69016.1	-33215	-42101	-14302.1	22667.1	33189
0.04507	-136709	-69108.3	-33446.8	-42306.6	-14330.7	22884.4	33303.7
0.04508	-137823	-69152.1	-33688.3	-42485	-14395.9	23099.7	33445.4
0.04509	-138606	-69179.8	-33920.9	-42361.6	-14248.6	23274.5	33598
0.0451	-139081	-69248.3	-34181.7	-42065	-13967.9	23413.1	33778.4
0.04511	-139248	-69522.4	-34417.4	-41900.8	-13702.2	23546.9	34042.2
0.04512	-139372	-70069.7	-34584.8	-41915.7	-13481.7	23711.8	34383.2
0.04513	-139903	-70677.9	-34732	-41938	-13266.7	23925.1	34706.4
0.04514	-140981	-71109.9	-34897.9	-41891.8	-13012.8	24144.7	34982
0.04514	-142272	-71339.2	-35043.7	-41877.7	-12748	24338.2	35276.8
0.04515	-143276	-71516	-35123.1	-41966.8	-12556.7	24551.7	35627.9
0.04516	-143880	-71767.5	-35161.6	-42139.6	-12412.8	24812.8	35971.4
0.04517	-144595	-72045.2	-35214.3	-42432	-12205.1	25065.1	36204.1
0.04518	-145839	-72273.1	-35313.2	-42855.8	-11934.3	25273.9	36318.8
0.04519	-147392	-72437.3	-35417.2	-42943.5	-11705.8	25474.4	36427.6
0.0452	-148798	-72535.1	-35437.4	-42252	-11558.5	25682.5	36624.8
0.04521	-149783	-72650.4	-35395.2	-41348.2	-11429.9	25869.2	36865.2
0.04521	-150391	-72883.6	-35373.5	-40893.1	-11280.2	26040.3	37062.2
0.04522	-150873	-73192	-35392.2	-40783.2	-11121.7	26235.7	37204.1
0.04523	-151225	-73465.9	-35459.4	-40784.8	-10965.3	26449.5	37356.8
0.04524	-151318	-73633.4	-35587.5	-40819.7	-10806	26640.2	37570.5
0.04525	-151527	-73719	-35694	-40819.5	-10577	26833.3	37784.2
0.04526	-152200	-73787.7	-35682	-40745.3	-10226.8	27090	37941.2
0.04527	-153135	-73844.6	-35625.4	-40608.2	-9889.14	27366.1	38089.1
0.04528	-154094	-73870.9	-35646.9	-40427.9	-9717.94	27586.3	38286.9
0.04528	-154873	-73914.6	-35736	-40252.1	-9629.38	27784.3	38524.2
0.04529	-155243	-74032.1	-35799.9	-40051.8	-9399.59	28022.8	38760.7
0.0453	-155346	-74159.2	-35799.3	-39751.3	-8968.7	28290	38997.4
0.04531	-155461	-74279.4	-35799	-39461.7	-8584.08	28531	39152.2
0.04532	-155699	-74493.4	-35845.7	-39287.9	-8420.6	28723.6	39110.1
0.04533	-156066	-74802.8	-35886.3	-39119.6	-8325.2	28902	39011.1
0.04534	-156441	-75096.3	-35867.7	-38902.7	-8159.63	29096.3	39050.9
0.04535	-156742	-75277.1	-35768.2	-38738.1	-7906.92	29293.3	39238.4
0.04535	-157170	-75385.3	-35587.6	-38626.2	-7547.51	29481.1	39504.4
0.04536	-158048	-75515.9	-35422	-38470.4	-7120.68	29678.8	39786.9
0.04537	-159278	-75709	-35343.5	-38237.3	-6726.87	29895.2	40019
0.04538	-160372	-76017.3	-35254	-37951	-6364.48	30109.8	40166.1
0.04539	-161091	-76394	-35077	-37668.2	-5994.02	30319.4	40267.1
0.0454	-161592	-76681.6	-34887.1	-37381.4	-5705.81	30535.5	40339.1
0.04541	-162158	-76795.4	-34733.4	-37031.5	-5528.99	30749.1	40342.4
0.04541	-162939	-76807.1	-34577.6	-36675.4	-5308.86	30967.5	40359.2
0.04542	-163814	-76845.2	-34401.8	-36402.8	-4950.3	31222.8	40538.9
0.04543	-164629	-76923.8	-34226.6	-36261.3	-4532.54	31510.4	40766.1
0.04544	-165220	-76979.3	-34078.3	-36277	-4131.46	31781.6	40849.1
0.04545	-165227	-76990.8	-33967.8	-36293	-3780.05	32010.2	40854.2
0.04546	-164672	-77007.6	-33864.7	-36117.9	-3522.34	32220.6	40952.8
0.04547	-164343	-77056.7	-33728.7	-35799.9	-3359.05	32441.7	41183
0.04548	-164701	-77043.6	-33565.3	-35448.7	-3224.84	32674.8	41441.1
0.04548	-165418	-76878	-33386.9	-35095.6	-3020.6	32914.8	41665.7
0.04549	-166051	-76631	-33224.2	-34781.3	-2699.54	33154.4	41912.5
0.0455	-166277	-76445.9	-33182.4	-34475	-2326.51	33384.5	42216
0.04551	-166122	-76370.2	-33268.3	-34047.3	-1978.75	33602.3	42510.4
0.04552	-165854	-76327.5	-33231	-33498.9	-1653.32	33808.9	42688.4
0.04553	-165698	-76247.5	-32873.8	-33001	-1305.32	34005.5	42724
0.04554	-165895	-76162.8	-32445.1	-32667.2	-896.248	34194.4	42746.2
0.04555	-166440	-76092.8	-32259.5	-32401.2	-436.033	34408.7	42864.6
0.04555	-166837	-76004.3	-32205.3	-32040.7	22.1811	34677	43040
0.04556	-166754	-75951.5	-32052.1	-31535.4	450.814	34987.3	43227
0.04557	-166554	-76004	-31790.7	-30913.1	856.741	35314.5	43435.9
0.04558	-166610	-76072.7	-31510.1	-30269.9	1255.02	35590.3	43627.1
0.04559	-166808	-76034.1	-31237.8	-29723.1	1643.15	35760.4	43740.7
0.0456	-166971	-75821.1	-30950.3	-29256.6	1969.93	35914.8	43799.6
0.04561	-167092	-75387.5	-30631.8	-28779	2198.16	36171.8	43850.7
0.04562	-167134	-74836.6	-30262.7	-28339.2	2428.71	36505.8	43869.5
0.04562	-167036	-74298.3	-29816.8	-28035.4	2854.21	36840	43860.4
0.04563	-166862	-73756.7	-29353.2	-27750.2	3529.75	37109.7	43970.7
0.04564	-166708	-73237.5	-29031.6	-27267.6	4224.03	37285	44230.7
0.04565	-166695	-72794.9	-28861.2	-26570.4	4708.35	37424.8	44498.4
0.04566	-166784	-72323	-28638	-25824.5	5037.71	37579.7	44772.6
0.04567	-166694	-71728.4	-28261.6	-25192.1	5349.75	37780.3	45087.5
0.04568	-166414	-71094.1	-27819.9	-24735.1	5703.74	38048.4	45355.3
0.04569	-166054	-70555.5	-27491	-24388.2	6101.21	38334.1	45487
0.04569	-165256	-70129.9	-27366.9	-24037.1	6523.27	38587.8	45491.7
0.0457	-163957	-69735.1	-27265.7	-23586.5	6976.55	38802.4	45501.8
0.04571	-163073	-69388.3	-27021.4	-23004	7472.84	38995.9	45635.7
0.04572	-163166	-69106	-26690.4	-22392.2	7980.61	39199.1	45855.3
0.04573	-163705	-68721.1	-26322.5	-21863.7	8469.31	39416.1	46070
0.04574	-164125	-68115	-25905.6	-21404.3	8920	39644.8	46273.5
0.04575	-164320	-67367	-25452.8	-20944.3	9352.07	39900.7	46492.7
0.04575	-164133	-66607.9	-24974.1	-20463.8	9881.24	40188.2	46719.4
0.04576	-163534	-65896.7	-24473.9	-19977.7	10503.7	40479.3	46907.4
0.04577	-162928	-65176.6	-23972.9	-19473.4	11024.1	40747.1	46999.9
0.04578	-162508	-64436.1	-23496.5	-18948.9	11356.8	40997.4	46959.3
0.04579	-162046	-63793.5	-23062.3	-18424.8	11647.5	41234.9	46845
0.0458	-161425	-63291.6	-22658.9	-17886.4	12034.1	41460.9	46800
0.04581	-160686	-62794.1	-22196.9	-17279.7	12452.3	41696.6	46798
0.04582	-159741	-62215.5	-21623	-16583.7	12826.6	41942.9	46734.5
0.04582	-158676	-61626.1	-21047.3	-15869	13218.2	42189.9	46700.1
0.04583	-157810	-61087	-20555.9	-15190.7	13657.6	42449.3	46813.3
0.04584	-157295	-60603.4	-20107.3	-14507.7	14120.8	42711.1	47047.8
0.04585	-157038	-60118.3	-19649.2	-13930.7	14653.5	42961.8	47316.3
0.04586	-156907	-59566.9	-19170.5	-13613.2	15285.7	43218	47546.8
0.04587	-156806	-58972.1	-18707.4	-13398	15934.5	43480.4	47762.1
0.04588	-156568	-58362.4	-18284	-13055.9	16536.5	43737.7	48069.5
0.04589	-155998	-57728.1	-17817.6	-12529.1	17074.4	43973.4	48461.8
0.04589	-154929	-57081.3	-17238.2	-11828.8	17465.5	44155.9	48772.6
0.0459	-153189	-56436.1	-16622	-10992.3	17716.1	44301.6	48914.8
0.04591	-151109	-55714.2	-16044.2	-10185.8	18087.1	44487	49062.9
0.04592	-149564	-54817.9	-15488.4	-9545.93	18740.7	44742.5	49351.8
0.04593	-148880	-53859.9	-14936.5	-8982.59	19479.5	45015.5	49669.3
0.04594	-148696	-53036.6	-14403.1	-8375.32	20048.8	45263.1	49948.4
0.04595	-148709	-52320.7	-13890.2	-7734.61	20415.6	45486.5	50239.6
0.04596	-148705	-51656.4	-13373.6	-7103.85	20819	45691	50491.9
0.04596	-148473	-51110.6	-12837.1	-6455.32	21447.5	45892.7	50604.7
0.04597	-147989	-50521.5	-12267.6	-5782.85	22139.7	46112	50604.9
0.04598	-147397	-49591.6	-11651	-5151.25	22698.4	46346.1	50539
0.04599	-146826	-48391.5	-11001.1	-4519.57	23161.7	46599.2	50426.2
0.046	-146145	-47380.7	-10367.5	-3759.96	23666.2	46883.6	50356.4
0.04601	-145067	-46812.5	-9772.95	-2990.26	24211.8	47190.2	50404.4
[truncated: 6,194 more rows]

## Sheet: Fig. 5(b) inset
	FFT amplitude
F (T)	1.7 K	5 K	10 K	15 K	20 K	30 K	50 K
0	6179.03	6420.26	6367.07	6251.85	6118.99	5873.16	4993.75
14.0039	8727.71	9081.94	8984.39	8761.11	8533.14	8019.52	6553.67
28.0078	3231.32	3395.84	3349.98	3158.12	2880.93	2631.67	1922.17
42.0117	1615.15	1406.95	968.209	829.225	762.489	413.491	360.603
56.0156	12033.3	11356.8	6639.26	5179.44	2804.66	1222.11	663.031
70.0195	35973.3	34504.7	24684	21187.7	13991.4	5411.81	1783.75
84.0234	41244.9	39009.4	32848.5	29909.3	23040.6	11642.7	5432.72
98.0272	22565.8	20330.7	19987	18972.4	15753.4	8983.7	4714.54
112.031	10839	8794.73	8927.96	8144.82	6498.22	2940.17	1568.08
126.035	5413.87	2913.51	2265.81	1854.26	1515.94	617.54	150.064
140.039	23792.5	16083.6	7123.47	6298.15	2606.87	403.044	94.0927
154.043	35671.1	24986.1	13637.5	12346.3	6135.07	1097.23	270.082
168.047	27677.6	19199.1	11841.7	11014.7	5717.34	1146.85	516.095
182.051	13659.9	9044.98	5915.18	5617.5	3124.42	678.488	379.301
196.054	9773.53	4892.07	2637.33	2628.92	1409.51	257.772	135.214
210.058	9061.36	4162.33	1706.17	1733.52	598.64	51.857	99.3137
224.062	8141.05	3917.64	1264.6	1590.65	451.066	8.55598	42.2584
238.066	8437.38	3838.71	1231.05	1667.12	451.286	25.8964	55.3235
252.07	7237.87	3044.41	922.01	1250.16	425.297	19.1073	23.1632
266.074	4607.82	1743.85	490.694	682.496	183.604	12.5455	38.2237
280.078	3059.7	892.134	174.628	279.363	60.4389	9.12083	26.7566
294.082	2397.99	529.344	45.8089	152.913	10.4723	7.32161	31.2252
308.086	1624.55	334.13	24.1302	134.408	18.597	7.90333	12.5645
322.09	967.886	190.487	5.35281	77.781	2.02309	19.8218	6.64896
336.093	1184.33	128.411	12.5751	34.2706	7.00218	13.6657	4.32461
350.097	936.89	96.323	20.3793	25.391	17.7555	11.738	2.52945

## Sheet: Fig. 5(c)
1/B (1/B)	LL index
0.0357	4
0.0422	4.5
0.0475	5
0.0535	5.5
0.0586	6
0.0643	6.5
0.0693	7

## Sheet: Fig. 5(d)
theta (degree)	Frequency (T)
0	79
14	79
28	81
42	87
56	102
70	127
84	230
